# Supplementary material for: Predicted Epitope Abundance Supports Vaccine-Induced Cytotoxic Protection Against SARS-CoV-2 Variants of Concern
Source: Front Immunol. 2021 Nov 25;12:732693. doi: 10.3389/fimmu.2021.732693 (PMC8656262; doi:10.3389/fimmu.2021.732693)
Supplement: Supplementary file 1 [file Table_1.xlsx]

## Sheet: epit_table
Supplemental Table S1. Epitope list
Id	Supertype	Allele	Begin position	End position	Sequence	Core	Score (EL)	IC50 (BA)(nM)	Mutated in Strains of concern	Mutated in vaccine antigens (branches)
1	B08	HLA-B*08:01	17	24	NLTTRTQL	NLTTRT-QL	0.5899	195.5	Brasilian(12),British(6),Indian(3),New York(3),Other(24),South_African(18)	None
2	B08	HLA-B*08:11	17	24	NLTTRTQL	NLTTRT-QL	0.5719	203.6	Brasilian(12),British(6),Indian(3),New York(3),Other(24),South_African(18)	None
3	B08	HLA-B*08:18	17	24	NLTTRTQL	NLTTRT-QL	0.5899	195.5	Brasilian(12),British(6),Indian(3),New York(3),Other(24),South_African(18)	None
4	B08	HLA-B*08:22	17	24	NLTTRTQL	NLTTRT-QL	0.5899	195.5	Brasilian(12),British(6),Indian(3),New York(3),Other(24),South_African(18)	None
5	B08	HLA-B*08:24	17	24	NLTTRTQL	NLTTRT-QL	0.5899	195.5	Brasilian(12),British(6),Indian(3),New York(3),Other(24),South_African(18)	None
6	B27	HLA-B*15:03	20	28	TRTQLPPAY	TRTQLPPAY	0.7211	130.6	Brasilian(10)	None
7	B27	HLA-B*15:18	20	28	TRTQLPPAY	TRTQLPPAY	0.7269	342.1	Brasilian(10)	None
8	B27	HLA-B*27:02	20	28	TRTQLPPAY	TRTQLPPAY	0.938	1308.5	Brasilian(10)	None
9	B27	HLA-B*27:03	20	28	TRTQLPPAY	TRTQLPPAY	0.7151	6204.1	Brasilian(10)	None
10	B27	HLA-B*27:04	20	28	TRTQLPPAY	TRTQLPPAY	0.8157	1951.4	Brasilian(10)	None
11	B27	HLA-B*27:05	20	28	TRTQLPPAY	TRTQLPPAY	0.8726	703.7	Brasilian(10)	None
12	B27	HLA-B*15:51	20	28	TRTQLPPAY	TRTQLPPAY	0.6151	682.4	Brasilian(10)	None
13	B27	HLA-B*15:52	20	28	TRTQLPPAY	TRTQLPPAY	0.6079	814.1	Brasilian(10)	None
14	B27	HLA-B*15:54	20	28	TRTQLPPAY	TRTQLPPAY	0.6536	471.4	Brasilian(10)	None
15	B27	HLA-B*15:61	20	28	TRTQLPPAY	TRTQLPPAY	0.771	75	Brasilian(10)	None
16	B27	HLA-B*15:62	20	28	TRTQLPPAY	TRTQLPPAY	0.7053	140.5	Brasilian(10)	None
17	B27	HLA-B*15:69	20	28	TRTQLPPAY	TRTQLPPAY	0.7227	183.4	Brasilian(10)	None
18	B27	HLA-B*15:72	20	28	TRTQLPPAY	TRTQLPPAY	0.7269	342.1	Brasilian(10)	None
19	B27	HLA-B*15:74	20	28	TRTQLPPAY	TRTQLPPAY	0.712	126.9	Brasilian(10)	None
20	B27	HLA-B*15:80	20	28	TRTQLPPAY	TRTQLPPAY	0.7191	362.6	Brasilian(10)	None
21	B27	HLA-B*15:93	20	28	TRTQLPPAY	TRTQLPPAY	0.6758	589	Brasilian(10)	None
22	B27	HLA-B*15:98	20	28	TRTQLPPAY	TRTQLPPAY	0.7211	130.6	Brasilian(10)	None
23	B27	HLA-B*27:10	20	28	TRTQLPPAY	TRTQLPPAY	0.6628	3544.3	Brasilian(10)	None
24	B27	HLA-B*27:13	20	28	TRTQLPPAY	TRTQLPPAY	0.8726	703.7	Brasilian(10)	None
25	B27	HLA-B*27:15	20	28	TRTQLPPAY	TRTQLPPAY	0.8327	1516.7	Brasilian(10)	None
26	B27	HLA-B*27:17	20	28	TRTQLPPAY	TRTQLPPAY	0.9	335.5	Brasilian(10)	None
27	B27	HLA-B*27:25	20	28	TRTQLPPAY	TRTQLPPAY	0.6541	3233.5	Brasilian(10)	None
28	B27	HLA-B*27:28	20	28	TRTQLPPAY	TRTQLPPAY	0.8332	699.9	Brasilian(10)	None
29	B27	HLA-B*39:07	20	28	TRTQLPPAY	TRTQLPPAY	0.7614	244.4	Brasilian(10)	None
30	B27	HLA-B*48:02	20	28	TRTQLPPAY	TRTQLPPAY	0.5216	517.5	Brasilian(10)	None
31	B58	HLA-B*15:17	21	28	RTQLPPAY	RTQLP-PAY	0.729	208.4	None	None
32	B27	HLA-B*15:03	22	32	TQLPPAYTNSF	TQLPPTNSF	0.6455	22.8	None	None
33	B27	HLA-B*15:54	22	32	TQLPPAYTNSF	TQLPPTNSF	0.5407	79.9	None	None
34	B27	HLA-B*15:62	22	32	TQLPPAYTNSF	TQLPPTNSF	0.6112	28.4	None	None
35	B27	HLA-B*15:69	22	32	TQLPPAYTNSF	TQLPPTNSF	0.5591	63.2	None	None
36	B27	HLA-B*15:74	22	32	TQLPPAYTNSF	TQLPPTNSF	0.6447	18.9	None	None
37	B27	HLA-B*15:98	22	32	TQLPPAYTNSF	TQLPPTNSF	0.6455	22.8	None	None
38	B27	HLA-B*48:02	22	32	TQLPPAYTNSF	TQLPPTNSF	0.5241	50.9	None	None
39	A24	HLA-A*23:01	23	32	QLPPAYTNSF	QLPPAYTNF	0.5987	716.6	None	None
40	A24	HLA-A*24:02	23	32	QLPPAYTNSF	QLPPAYTNF	0.6326	772.4	None	None
41	A24	HLA-A*23:02	23	32	QLPPAYTNSF	QLPPAYTNF	0.73	594.3	None	None
42	A24	HLA-A*23:03	23	32	QLPPAYTNSF	QLPPAYTNF	0.5987	716.6	None	None
43	A24	HLA-A*23:06	23	32	QLPPAYTNSF	QLPPAYTNF	0.5987	716.6	None	None
44	A24	HLA-A*23:10	23	32	QLPPAYTNSF	QLPPAYTNF	0.5996	590.3	None	None
45	A24	HLA-A*24:05	23	32	QLPPAYTNSF	QLPPAYTNF	0.6326	772.4	None	None
46	A24	HLA-A*24:06	23	32	QLPPAYTNSF	QLPPAYTNF	0.73	594.3	None	None
47	A24	HLA-A*24:08	23	32	QLPPAYTNSF	QLPPAYTNF	0.605	961.2	None	None
48	A24	HLA-A*24:10	23	32	QLPPAYTNSF	QLPPAYTSF	0.6067	178.1	None	None
49	A24	HLA-A*24:13	23	32	QLPPAYTNSF	QLPPAYTNF	0.5987	716.6	None	None
50	A24	HLA-A*24:20	23	32	QLPPAYTNSF	QLPPAYTNF	0.6326	772.4	None	None
51	A24	HLA-A*24:21	23	32	QLPPAYTNSF	QLPPAYTNF	0.6326	772.4	None	None
52	A24	HLA-A*24:22	23	32	QLPPAYTNSF	QLPPAYTSF	0.6934	236.5	None	None
53	A24	HLA-A*24:26	23	32	QLPPAYTNSF	QLPPAYTNF	0.6326	772.4	None	None
54	A24	HLA-A*24:27	23	32	QLPPAYTNSF	QLPPAYTNF	0.6326	772.4	None	None
55	A24	HLA-A*24:29	23	32	QLPPAYTNSF	QLPPAYTNF	0.6326	772.4	None	None
56	A24	HLA-A*24:34	23	32	QLPPAYTNSF	QLPPAYTNF	0.6214	851.5	None	None
57	A24	HLA-A*24:35	23	32	QLPPAYTNSF	QLPPAYTNF	0.6326	772.4	None	None
58	A24	HLA-A*24:37	23	32	QLPPAYTNSF	QLPPAYTNF	0.6326	772.4	None	None
59	A24	HLA-A*24:38	23	32	QLPPAYTNSF	QLPPAYTNF	0.6326	772.4	None	None
60	A24	HLA-A*24:39	23	32	QLPPAYTNSF	QLPPAYTNF	0.6326	772.4	None	None
61	A24	HLA-A*24:43	23	32	QLPPAYTNSF	QLPPAYTNF	0.6326	772.4	None	None
62	A24	HLA-A*24:46	23	32	QLPPAYTNSF	QLPPAYTNF	0.6288	650.1	None	None
63	A24	HLA-A*24:47	23	32	QLPPAYTNSF	QLPPAYTNF	0.6326	772.4	None	None
64	A24	HLA-A*24:49	23	32	QLPPAYTNSF	QLPPAYTNF	0.6326	772.4	None	None
65	B07	HLA-B*07:02	24	32	LPPAYTNSF	LPPAYTNSF	0.5263	378.2	None	None
66	B07	HLA-B*07:03	24	32	LPPAYTNSF	LPPAYTNSF	0.6635	319.4	None	None
67	B07	HLA-B*07:05	24	32	LPPAYTNSF	LPPAYTNSF	0.5378	335.5	None	None
68	B07	HLA-B*35:01	24	32	LPPAYTNSF	LPPAYTNSF	0.8786	36.9	None	None
69	B07	HLA-B*35:03	24	32	LPPAYTNSF	LPPAYTNSF	0.6212	865.6	None	None
70	B07	HLA-B*42:01	24	32	LPPAYTNSF	LPPAYTNSF	0.7878	53	None	None
71	B07	HLA-B*51:01	24	32	LPPAYTNSF	LPPAYTNSF	0.5519	2343.2	None	None
72	B07	HLA-B*51:02	24	32	LPPAYTNSF	LPPAYTNSF	0.5763	1623.4	None	None
73	B07	HLA-B*53:01	24	32	LPPAYTNSF	LPPAYTNSF	0.7097	266	None	None
74	B07	HLA-B*67:01	24	32	LPPAYTNSF	LPPAYTNSF	0.6526	119.7	None	None
75	B07	HLA-B*07:06	24	32	LPPAYTNSF	LPPAYTNSF	0.5378	335.5	None	None
76	B07	HLA-B*07:19	24	32	LPPAYTNSF	LPPAYTNSF	0.5493	289.5	None	None
77	B07	HLA-B*07:20	24	32	LPPAYTNSF	LPPAYTNSF	0.5771	443.8	None	None
78	B07	HLA-B*07:21	24	32	LPPAYTNSF	LPPAYTNSF	0.5263	378.2	None	None
79	B07	HLA-B*07:22	24	32	LPPAYTNSF	LPPAYTNSF	0.5263	378.2	None	None
80	B07	HLA-B*07:24	24	32	LPPAYTNSF	LPPAYTNSF	0.6317	145.3	None	None
81	B07	HLA-B*07:25	24	32	LPPAYTNSF	LPPAYTNSF	0.6744	113.6	None	None
82	B07	HLA-B*07:30	24	32	LPPAYTNSF	LPPAYTNSF	0.5263	378.2	None	None
83	B07	HLA-B*07:31	24	32	LPPAYTNSF	LPPAYTNSF	0.6652	159.6	None	None
84	B07	HLA-B*07:33	24	32	LPPAYTNSF	LPPAYTNSF	0.5263	378.2	None	None
85	B07	HLA-B*07:34	24	32	LPPAYTNSF	LPPAYTNSF	0.5137	269.1	None	None
86	B07	HLA-B*07:35	24	32	LPPAYTNSF	LPPAYTNSF	0.5263	378.2	None	None
87	B07	HLA-B*07:39	24	32	LPPAYTNSF	LPPAYTNSF	0.5263	378.2	None	None
88	B07	HLA-B*07:40	24	32	LPPAYTNSF	LPPAYTNSF	0.5378	335.5	None	None
89	B07	HLA-B*07:41	24	32	LPPAYTNSF	LPPAYTNSF	0.5263	378.2	None	None
90	B07	HLA-B*07:42	24	32	LPPAYTNSF	LPPAYTNSF	0.5263	378.2	None	None
91	B07	HLA-B*35:07	24	32	LPPAYTNSF	LPPAYTNSF	0.8786	36.9	None	None
92	B07	HLA-B*35:08	24	32	LPPAYTNSF	LPPAYTNSF	0.797	133.5	None	None
93	B07	HLA-B*35:11	24	32	LPPAYTNSF	LPPAYTNSF	0.8352	52.7	None	None
94	B07	HLA-B*35:14	24	32	LPPAYTNSF	LPPAYTNSF	0.7489	143.9	None	None
95	B07	HLA-B*35:15	24	32	LPPAYTNSF	LPPAYTNSF	0.7919	87.5	None	None
96	B07	HLA-B*35:21	24	32	LPPAYTNSF	LPPAYTNSF	0.8395	71.5	None	None
97	B07	HLA-B*35:22	24	32	LPPAYTNSF	LPPAYTNSF	0.6758	340	None	None
98	B07	HLA-B*35:24	24	32	LPPAYTNSF	LPPAYTNSF	0.8659	60.8	None	None
99	B07	HLA-B*35:31	24	32	LPPAYTNSF	LPPAYTNSF	0.5671	693	None	None
100	B07	HLA-B*35:32	24	32	LPPAYTNSF	LPPAYTNSF	0.9052	27.7	None	None
101	B07	HLA-B*35:33	24	32	LPPAYTNSF	LPPAYTNSF	0.5012	1552.9	None	None
102	B07	HLA-B*35:35	24	32	LPPAYTNSF	LPPAYTNSF	0.8931	30.3	None	None
103	B07	HLA-B*35:36	24	32	LPPAYTNSF	LPPAYTNSF	0.6212	865.6	None	None
104	B07	HLA-B*35:38	24	32	LPPAYTNSF	LPPAYTNSF	0.6152	829.2	None	None
105	B07	HLA-B*35:41	24	32	LPPAYTNSF	LPPAYTNSF	0.9203	20.7	None	None
106	B07	HLA-B*35:42	24	32	LPPAYTNSF	LPPAYTNSF	0.8786	36.9	None	None
107	B07	HLA-B*35:43	24	32	LPPAYTNSF	LPPAYTNSF	0.7875	101.8	None	None
108	B07	HLA-B*35:44	24	32	LPPAYTNSF	LPPAYTNSF	0.5415	975.9	None	None
109	B07	HLA-B*35:45	24	32	LPPAYTNSF	LPPAYTNSF	0.5323	1245.7	None	None
110	B07	HLA-B*35:46	24	32	LPPAYTNSF	LPPAYTNSF	0.6364	182.5	None	None
111	B07	HLA-B*35:54	24	32	LPPAYTNSF	LPPAYTNSF	0.8786	36.9	None	None
112	B07	HLA-B*35:55	24	32	LPPAYTNSF	LPPAYTNSF	0.6212	865.6	None	None
113	B07	HLA-B*35:57	24	32	LPPAYTNSF	LPPAYTNSF	0.8786	36.9	None	None
114	B07	HLA-B*35:61	24	32	LPPAYTNSF	LPPAYTNSF	0.797	133.5	None	None
115	B07	HLA-B*39:10	24	32	LPPAYTNSF	LPPAYTNSF	0.7059	142.8	None	None
116	B07	HLA-B*39:16	24	32	LPPAYTNSF	LPPAYTNSF	0.7059	142.8	None	None
117	B07	HLA-B*42:04	24	32	LPPAYTNSF	LPPAYTNSF	0.5336	533.3	None	None
118	B07	HLA-B*42:05	24	32	LPPAYTNSF	LPPAYTNSF	0.7878	53	None	None
119	B07	HLA-B*51:17	24	32	LPPAYTNSF	LPPAYTNSF	0.5519	2343.2	None	None
120	B07	HLA-B*51:18	24	32	LPPAYTNSF	LPPAYTNSF	0.5519	2343.2	None	None
121	B07	HLA-B*51:19	24	32	LPPAYTNSF	LPPAYTNSF	0.5254	2082	None	None
122	B07	HLA-B*51:24	24	32	LPPAYTNSF	LPPAYTNSF	0.5519	2343.2	None	None
123	B07	HLA-B*51:26	24	32	LPPAYTNSF	LPPAYTNSF	0.5519	2343.2	None	None
124	B07	HLA-B*51:28	24	32	LPPAYTNSF	LPPAYTNSF	0.5519	2343.2	None	None
125	B07	HLA-B*51:29	24	32	LPPAYTNSF	LPPAYTNSF	0.5624	2199.9	None	None
126	B07	HLA-B*51:30	24	32	LPPAYTNSF	LPPAYTNSF	0.5519	2343.2	None	None
127	B07	HLA-B*51:32	24	32	LPPAYTNSF	LPPAYTNSF	0.5519	2343.2	None	None
128	B07	HLA-B*51:33	24	32	LPPAYTNSF	LPPAYTNSF	0.5519	2343.2	None	None
129	B07	HLA-B*51:35	24	32	LPPAYTNSF	LPPAYTNSF	0.5519	2343.2	None	None
130	B07	HLA-B*51:36	24	32	LPPAYTNSF	LPPAYTNSF	0.5348	2100.6	None	None
131	B07	HLA-B*51:38	24	32	LPPAYTNSF	LPPAYTNSF	0.5519	2343.2	None	None
132	B07	HLA-B*53:02	24	32	LPPAYTNSF	LPPAYTNSF	0.6754	442.9	None	None
133	B07	HLA-B*53:06	24	32	LPPAYTNSF	LPPAYTNSF	0.7435	327.5	None	None
134	B07	HLA-B*53:08	24	32	LPPAYTNSF	LPPAYTNSF	0.7478	216.2	None	None
135	B07	HLA-B*53:10	24	32	LPPAYTNSF	LPPAYTNSF	0.7097	266	None	None
136	B07	HLA-B*54:06	24	32	LPPAYTNSF	LPPAYTNSF	0.5438	171.9	None	None
137	B07	HLA-B*55:04	24	32	LPPAYTNSF	LPPAYTNSF	0.7178	62.1	None	None
138	A02	HLA-A*02:03	28	36	YTNSFTRGV	YTNSFTRGV	0.6379	29.5	None	None
139	A02	HLA-A*02:05	28	36	YTNSFTRGV	YTNSFTRGV	0.5152	46.6	None	None
140	A02	HLA-A*68:02	28	36	YTNSFTRGV	YTNSFTRGV	0.845	7.1	None	None
141	A02	HLA-A*69:01	28	36	YTNSFTRGV	YTNSFTRGV	0.6754	17.5	None	None
142	A02	HLA-A*02:78	28	36	YTNSFTRGV	YTNSFTRGV	0.6301	25.1	None	None
143	A02	HLA-A*68:27	28	36	YTNSFTRGV	YTNSFTRGV	0.845	7.1	None	None
144	A02	HLA-A*68:28	28	36	YTNSFTRGV	YTNSFTRGV	0.5476	54.5	None	None
145	A01	HLA-A*01:01	28	37	YTNSFTRGVY	YTNSFTGVY	0.8696	31.9	None	None
146	A01	HLA-A*26:01	28	37	YTNSFTRGVY	YTNSFTGVY	0.5472	93.1	None	None
147	A01	HLA-A*26:02	28	37	YTNSFTRGVY	YTNSFTGVY	0.7649	18	None	None
148	A01	HLA-A*30:02	28	37	YTNSFTRGVY	YTNSTRGVY	0.5478	23.9	None	None
149	A01	HLA-A*30:03	28	37	YTNSFTRGVY	YTNSTRGVY	0.5478	23.9	None	None
150	A01	HLA-A*01:03	28	37	YTNSFTRGVY	YTNSFTGVY	0.8142	48.3	None	None
151	A01	HLA-A*01:06	28	37	YTNSFTRGVY	YTNSFTGVY	0.7602	46.6	None	None
152	A01	HLA-A*01:07	28	37	YTNSFTRGVY	YTNSFTGVY	0.7994	39.9	None	None
153	A01	HLA-A*01:08	28	37	YTNSFTRGVY	YTNSFTGVY	0.8357	34.9	None	None
154	A01	HLA-A*01:09	28	37	YTNSFTRGVY	YTNSFTGVY	0.8696	31.9	None	None
155	A01	HLA-A*01:10	28	37	YTNSFTRGVY	YTNSFTGVY	0.8782	30.6	None	None
156	A01	HLA-A*01:12	28	37	YTNSFTRGVY	YTNSFTGVY	0.5329	303.7	None	None
157	A01	HLA-A*01:14	28	37	YTNSFTRGVY	YTNSFTGVY	0.8208	33.6	None	None
158	A01	HLA-A*26:04	28	37	YTNSFTRGVY	YTNSFTRGY	0.5132	82.3	None	None
159	A01	HLA-A*26:05	28	37	YTNSFTRGVY	YTNSFTGVY	0.5354	70.2	None	None
160	A01	HLA-A*26:07	28	37	YTNSFTRGVY	YTNSFTRGY	0.5921	44.4	None	None
161	A01	HLA-A*26:08	28	37	YTNSFTRGVY	YTNSFTGVY	0.5682	76.7	None	None
162	A01	HLA-A*26:09	28	37	YTNSFTRGVY	YTNSFTRGY	0.6479	39.5	None	None
163	A01	HLA-A*26:10	28	37	YTNSFTRGVY	YTNSFTGVY	0.5472	93.1	None	None
164	A01	HLA-A*26:13	28	37	YTNSFTRGVY	YTNSFTGVY	0.5142	93.7	None	None
165	A01	HLA-A*26:14	28	37	YTNSFTRGVY	YTNSFTGVY	0.5472	93.1	None	None
166	A01	HLA-A*26:15	28	37	YTNSFTRGVY	YTNSFTGVY	0.5472	93.1	None	None
167	A01	HLA-A*26:17	28	37	YTNSFTRGVY	YTNSFTGVY	0.5472	93.1	None	None
168	A01	HLA-A*26:19	28	37	YTNSFTRGVY	YTNSFTRGY	0.7228	23.8	None	None
169	A01	HLA-A*26:23	28	37	YTNSFTRGVY	YTNSFTGVY	0.5472	93.1	None	None
170	A01	HLA-A*26:24	28	37	YTNSFTRGVY	YTNSFTGVY	0.5472	93.1	None	None
171	A01	HLA-A*26:26	28	37	YTNSFTRGVY	YTNSFTGVY	0.5472	93.1	None	None
172	A01	HLA-A*30:12	28	37	YTNSFTRGVY	YTNSTRGVY	0.5478	23.9	None	None
173	A01	HLA-A*36:01	28	37	YTNSFTRGVY	YTNSFTGVY	0.7119	40.8	None	None
174	A01	HLA-A*36:02	28	37	YTNSFTRGVY	YTNSFTGVY	0.5893	95.9	None	None
175	A01	HLA-A*36:04	28	37	YTNSFTRGVY	YTNSFTGVY	0.7271	42.5	None	None
176	B58	HLA-B*15:17	28	37	YTNSFTRGVY	YTNSFTRVY	0.712	19	None	None
177	A01	HLA-A*01:01	28	38	YTNSFTRGVYY	YTNSRGVYY	0.9035	34.7	None	None
178	A01	HLA-A*01:03	28	38	YTNSFTRGVYY	YTNSRGVYY	0.8662	54.2	None	None
179	A01	HLA-A*01:06	28	38	YTNSFTRGVYY	YTNSRGVYY	0.7892	42.8	None	None
180	A01	HLA-A*01:07	28	38	YTNSFTRGVYY	YTNSRGVYY	0.7935	85.4	None	None
181	A01	HLA-A*01:08	28	38	YTNSFTRGVYY	YTNSRGVYY	0.8794	38.2	None	None
182	A01	HLA-A*01:09	28	38	YTNSFTRGVYY	YTNSRGVYY	0.9035	34.7	None	None
183	A01	HLA-A*01:10	28	38	YTNSFTRGVYY	YTNSRGVYY	0.8568	54.4	None	None
184	A01	HLA-A*01:12	28	38	YTNSFTRGVYY	YTNSRGVYY	0.528	314	None	None
185	A01	HLA-A*01:14	28	38	YTNSFTRGVYY	YTNSRGVYY	0.8729	40.4	None	None
186	A01	HLA-A*26:19	28	38	YTNSFTRGVYY	YTFTRGVYY	0.5399	86.7	None	None
187	A01	HLA-A*36:01	28	38	YTNSFTRGVYY	YTNSRGVYY	0.7867	44.6	None	None
188	A01	HLA-A*36:02	28	38	YTNSFTRGVYY	YTNSRGVYY	0.6541	94.1	None	None
189	A01	HLA-A*36:04	28	38	YTNSFTRGVYY	YTNSRGVYY	0.8143	35.3	None	None
190	A01	HLA-A*01:06	29	38	TNSFTRGVYY	TSFTRGVYY	0.5721	435.4	None	None
191	A01	HLA-A*01:10	29	38	TNSFTRGVYY	TSFTRGVYY	0.5614	857.3	None	None
192	B58	HLA-B*15:17	29	38	TNSFTRGVYY	TSFTRGVYY	0.6428	63.6	None	None
193	A01	HLA-A*01:01	30	38	NSFTRGVYY	NSFTRGVYY	0.722	991.2	None	None
194	A01	HLA-A*26:01	30	38	NSFTRGVYY	NSFTRGVYY	0.5055	1314.6	None	None
195	A01	HLA-A*26:02	30	38	NSFTRGVYY	NSFTRGVYY	0.7196	247.7	None	None
196	A01	HLA-A*30:02	30	38	NSFTRGVYY	NSFTRGVYY	0.6841	153.9	None	None
197	A01	HLA-A*30:03	30	38	NSFTRGVYY	NSFTRGVYY	0.6841	153.9	None	None
198	A01	HLA-A*30:04	30	38	NSFTRGVYY	NSFTRGVYY	0.5412	571.6	None	None
199	A01	HLA-A*01:03	30	38	NSFTRGVYY	NSFTRGVYY	0.6322	1568.5	None	None
200	A01	HLA-A*01:06	30	38	NSFTRGVYY	NSFTRGVYY	0.8159	266	None	None
201	A01	HLA-A*01:07	30	38	NSFTRGVYY	NSFTRGVYY	0.6963	953.5	None	None
202	A01	HLA-A*01:08	30	38	NSFTRGVYY	NSFTRGVYY	0.7341	785.8	None	None
203	A01	HLA-A*01:09	30	38	NSFTRGVYY	NSFTRGVYY	0.722	991.2	None	None
204	A01	HLA-A*01:10	30	38	NSFTRGVYY	NSFTRGVYY	0.7615	579.3	None	None
205	A01	HLA-A*01:12	30	38	NSFTRGVYY	NSFTRGVYY	0.5389	1667.9	None	None
206	A01	HLA-A*01:14	30	38	NSFTRGVYY	NSFTRGVYY	0.731	908	None	None
207	A01	HLA-A*26:07	30	38	NSFTRGVYY	NSFTRGVYY	0.524	622.3	None	None
208	A01	HLA-A*26:08	30	38	NSFTRGVYY	NSFTRGVYY	0.5315	665.5	None	None
209	A01	HLA-A*26:09	30	38	NSFTRGVYY	NSFTRGVYY	0.6119	635.3	None	None
210	A01	HLA-A*26:10	30	38	NSFTRGVYY	NSFTRGVYY	0.5055	1314.6	None	None
211	A01	HLA-A*26:13	30	38	NSFTRGVYY	NSFTRGVYY	0.5886	622.9	None	None
212	A01	HLA-A*26:14	30	38	NSFTRGVYY	NSFTRGVYY	0.5055	1314.6	None	None
213	A01	HLA-A*26:15	30	38	NSFTRGVYY	NSFTRGVYY	0.5055	1314.6	None	None
214	A01	HLA-A*26:17	30	38	NSFTRGVYY	NSFTRGVYY	0.5055	1314.6	None	None
215	A01	HLA-A*26:19	30	38	NSFTRGVYY	NSFTRGVYY	0.7407	191.5	None	None
216	A01	HLA-A*26:23	30	38	NSFTRGVYY	NSFTRGVYY	0.5055	1314.6	None	None
217	A01	HLA-A*26:24	30	38	NSFTRGVYY	NSFTRGVYY	0.5055	1314.6	None	None
218	A01	HLA-A*26:26	30	38	NSFTRGVYY	NSFTRGVYY	0.5055	1314.6	None	None
219	A01	HLA-A*30:06	30	38	NSFTRGVYY	NSFTRGVYY	0.5412	571.6	None	None
220	A01	HLA-A*30:09	30	38	NSFTRGVYY	NSFTRGVYY	0.5993	296.7	None	None
221	A01	HLA-A*30:12	30	38	NSFTRGVYY	NSFTRGVYY	0.6841	153.9	None	None
222	A01	HLA-A*36:01	30	38	NSFTRGVYY	NSFTRGVYY	0.6863	505.5	None	None
223	A01	HLA-A*36:02	30	38	NSFTRGVYY	NSFTRGVYY	0.5833	776.9	None	None
224	A01	HLA-A*36:04	30	38	NSFTRGVYY	NSFTRGVYY	0.6993	467.9	None	None
225	A01 A24	HLA-A*29:02	30	38	NSFTRGVYY	NSFTRGVYY	0.825	53.3	None	None
226	A01 A24	HLA-A*29:01	30	38	NSFTRGVYY	NSFTRGVYY	0.825	53.3	None	None
227	A01 A24	HLA-A*29:03	30	38	NSFTRGVYY	NSFTRGVYY	0.7608	158.7	None	None
228	A01 A24	HLA-A*29:05	30	38	NSFTRGVYY	NSFTRGVYY	0.6683	201.3	None	None
229	A01 A24	HLA-A*29:06	30	38	NSFTRGVYY	NSFTRGVYY	0.825	53.3	None	None
230	A01 A24	HLA-A*29:09	30	38	NSFTRGVYY	NSFTRGVYY	0.825	53.3	None	None
231	A01 A24	HLA-A*29:10	30	38	NSFTRGVYY	NSFTRGVYY	0.825	53.3	None	None
232	A01 A24	HLA-A*29:11	30	38	NSFTRGVYY	NSFTRGVYY	0.825	53.3	None	None
233	A01 A24	HLA-A*29:12	30	38	NSFTRGVYY	NSFTRGVYY	0.825	53.3	None	None
234	A03	HLA-A*68:01	30	38	NSFTRGVYY	NSFTRGVYY	0.668	110.5	None	None
235	A03	HLA-A*11:08	30	38	NSFTRGVYY	NSFTRGVYY	0.6147	196.8	None	None
236	A03	HLA-A*11:10	30	38	NSFTRGVYY	NSFTRGVYY	0.5648	175.2	None	None
237	A03	HLA-A*34:02	30	38	NSFTRGVYY	NSFTRGVYY	0.7033	118.9	None	None
238	A03	HLA-A*34:03	30	38	NSFTRGVYY	NSFTRGVYY	0.7033	118.9	None	None
239	A03	HLA-A*34:04	30	38	NSFTRGVYY	NSFTRGVYY	0.7033	118.9	None	None
240	A03	HLA-A*34:06	30	38	NSFTRGVYY	NSFTRGVYY	0.6353	95.6	None	None
241	A03	HLA-A*68:03	30	38	NSFTRGVYY	NSFTRGVYY	0.52	330.5	None	None
242	A03	HLA-A*68:08	30	38	NSFTRGVYY	NSFTRGVYY	0.6319	118.6	None	None
243	A03	HLA-A*68:09	30	38	NSFTRGVYY	NSFTRGVYY	0.5551	218.3	None	None
244	A03	HLA-A*68:12	30	38	NSFTRGVYY	NSFTRGVYY	0.668	110.5	None	None
245	A03	HLA-A*68:16	30	38	NSFTRGVYY	NSFTRGVYY	0.668	110.5	None	None
246	A03	HLA-A*68:19	30	38	NSFTRGVYY	NSFTRGVYY	0.668	110.5	None	None
247	A03	HLA-A*68:21	30	38	NSFTRGVYY	NSFTRGVYY	0.668	110.5	None	None
248	A03	HLA-A*68:22	30	38	NSFTRGVYY	NSFTRGVYY	0.668	110.5	None	None
249	A03	HLA-A*68:24	30	38	NSFTRGVYY	NSFTRGVYY	0.668	110.5	None	None
250	A03	HLA-A*68:25	30	38	NSFTRGVYY	NSFTRGVYY	0.668	110.5	None	None
251	B07	HLA-B*35:01	30	38	NSFTRGVYY	NSFTRGVYY	0.5335	311.2	None	None
252	B07	HLA-B*35:07	30	38	NSFTRGVYY	NSFTRGVYY	0.5335	311.2	None	None
253	B07	HLA-B*35:11	30	38	NSFTRGVYY	NSFTRGVYY	0.7008	129.6	None	None
254	B07	HLA-B*35:14	30	38	NSFTRGVYY	NSFTRGVYY	0.5527	535	None	None
255	B07	HLA-B*35:21	30	38	NSFTRGVYY	NSFTRGVYY	0.7343	115.1	None	None
256	B07	HLA-B*35:24	30	38	NSFTRGVYY	NSFTRGVYY	0.6	268.5	None	None
257	B07	HLA-B*35:32	30	38	NSFTRGVYY	NSFTRGVYY	0.5702	290.5	None	None
258	B07	HLA-B*35:35	30	38	NSFTRGVYY	NSFTRGVYY	0.6432	202.2	None	None
259	B07	HLA-B*35:41	30	38	NSFTRGVYY	NSFTRGVYY	0.69	112.3	None	None
260	B07	HLA-B*35:42	30	38	NSFTRGVYY	NSFTRGVYY	0.5335	311.2	None	None
261	B07	HLA-B*35:43	30	38	NSFTRGVYY	NSFTRGVYY	0.5895	473.4	None	None
262	B07	HLA-B*35:54	30	38	NSFTRGVYY	NSFTRGVYY	0.5335	311.2	None	None
263	B07	HLA-B*35:57	30	38	NSFTRGVYY	NSFTRGVYY	0.5335	311.2	None	None
264	B27	HLA-B*15:62	30	38	NSFTRGVYY	NSFTRGVYY	0.5218	78	None	None
265	B27	HLA-B*15:74	30	38	NSFTRGVYY	NSFTRGVYY	0.5264	64.7	None	None
266	B58	HLA-B*15:16	30	38	NSFTRGVYY	NSFTRGVYY	0.6106	600	None	None
267	B58	HLA-B*15:17	30	38	NSFTRGVYY	NSFTRGVYY	0.8886	45.9	None	None
268	B58	HLA-B*15:67	30	38	NSFTRGVYY	NSFTRGVYY	0.6106	600	None	None
269	B58	HLA-B*15:95	30	38	NSFTRGVYY	NSFTRGVYY	0.5946	767.3	None	None
270	B58	HLA-B*58:09	30	38	NSFTRGVYY	NSFTRGVYY	0.5213	1229.6	None	None
271	B62	HLA-B*15:25	30	38	NSFTRGVYY	NSFTRGVYY	0.5102	198.1	None	None
272	B62	HLA-B*15:38	30	38	NSFTRGVYY	NSFTRGVYY	0.5586	426.2	None	None
273	B58	HLA-B*15:16	34	43	RGVYYPDKVF	RVYYPDKVF	0.6031	274.1	None	None
274	B58	HLA-B*15:17	34	43	RGVYYPDKVF	RVYYPDKVF	0.7986	43.2	None	None
275	B58	HLA-B*15:67	34	43	RGVYYPDKVF	RVYYPDKVF	0.6031	274.1	None	None
276	B58	HLA-B*15:95	34	43	RGVYYPDKVF	RVYYPDKVF	0.5969	234.9	None	None
277	A03	HLA-A*31:01	34	44	RGVYYPDKVFR	RYYPDKVFR	0.5574	45.4	None	None
278	A03	HLA-A*31:03	34	44	RGVYYPDKVFR	RYYPDKVFR	0.6638	31.5	None	None
279	A03	HLA-A*31:04	34	44	RGVYYPDKVFR	RYYPDKVFR	0.6638	31.5	None	None
280	A03	HLA-A*31:06	34	44	RGVYYPDKVFR	RYYPDKVFR	0.5993	34.6	None	None
281	A03	HLA-A*31:09	34	44	RGVYYPDKVFR	RYYPDKVFR	0.5141	64.3	None	None
282	A03	HLA-A*31:11	34	44	RGVYYPDKVFR	RYYPDKVFR	0.5574	45.4	None	None
283	A01	HLA-A*32:01	35	43	GVYYPDKVF	GVYYPDKVF	0.565	849.6	None	None
284	A01	HLA-A*32:06	35	43	GVYYPDKVF	GVYYPDKVF	0.565	849.6	None	None
285	B27	HLA-B*15:03	35	43	GVYYPDKVF	GVYYPDKVF	0.6663	72.8	None	None
286	B27	HLA-B*15:54	35	43	GVYYPDKVF	GVYYPDKVF	0.5415	340.6	None	None
287	B27	HLA-B*15:61	35	43	GVYYPDKVF	GVYYPDKVF	0.5503	101.4	None	None
288	B27	HLA-B*15:62	35	43	GVYYPDKVF	GVYYPDKVF	0.6492	78.6	None	None
289	B27	HLA-B*15:69	35	43	GVYYPDKVF	GVYYPDKVF	0.5772	233	None	None
290	B27	HLA-B*15:74	35	43	GVYYPDKVF	GVYYPDKVF	0.6849	54.1	None	None
291	B27	HLA-B*15:98	35	43	GVYYPDKVF	GVYYPDKVF	0.6663	72.8	None	None
292	B58	HLA-B*15:16	35	43	GVYYPDKVF	GVYYPDKVF	0.6672	700.1	None	None
293	B58	HLA-B*15:17	35	43	GVYYPDKVF	GVYYPDKVF	0.8911	79.6	None	None
294	B58	HLA-B*15:67	35	43	GVYYPDKVF	GVYYPDKVF	0.6672	700.1	None	None
295	B58	HLA-B*15:95	35	43	GVYYPDKVF	GVYYPDKVF	0.633	1001.3	None	None
296	B62	HLA-B*15:01	35	43	GVYYPDKVF	GVYYPDKVF	0.677	292.7	None	None
297	B62	HLA-B*15:25	35	43	GVYYPDKVF	GVYYPDKVF	0.7166	117.6	None	None
298	B62	HLA-B*15:28	35	43	GVYYPDKVF	GVYYPDKVF	0.677	292.7	None	None
299	B62	HLA-B*15:33	35	43	GVYYPDKVF	GVYYPDKVF	0.677	292.7	None	None
300	B62	HLA-B*15:34	35	43	GVYYPDKVF	GVYYPDKVF	0.677	292.7	None	None
301	B62	HLA-B*15:38	35	43	GVYYPDKVF	GVYYPDKVF	0.5974	596.3	None	None
302	B62	HLA-B*15:39	35	43	GVYYPDKVF	GVYYPDKVF	0.7375	106.2	None	None
303	B62	HLA-B*15:40	35	43	GVYYPDKVF	GVYYPDKVF	0.5184	638.6	None	None
304	B62	HLA-B*15:50	35	43	GVYYPDKVF	GVYYPDKVF	0.5749	639.3	None	None
305	B62	HLA-B*15:60	35	43	GVYYPDKVF	GVYYPDKVF	0.677	292.7	None	None
306	B62	HLA-B*15:65	35	43	GVYYPDKVF	GVYYPDKVF	0.5822	425.8	None	None
307	B62	HLA-B*15:75	35	43	GVYYPDKVF	GVYYPDKVF	0.6355	362.5	None	None
308	B62	HLA-B*15:78	35	43	GVYYPDKVF	GVYYPDKVF	0.677	292.7	None	None
309	B62	HLA-B*15:81	35	43	GVYYPDKVF	GVYYPDKVF	0.677	292.7	None	None
310	B62	HLA-B*15:82	35	43	GVYYPDKVF	GVYYPDKVF	0.677	292.7	None	None
311	B62	HLA-B*15:85	35	43	GVYYPDKVF	GVYYPDKVF	0.6525	321.4	None	None
312	B62	HLA-B*15:92	35	43	GVYYPDKVF	GVYYPDKVF	0.677	292.7	None	None
313	B62	HLA-B*15:96	35	43	GVYYPDKVF	GVYYPDKVF	0.677	292.7	None	None
314	B62	HLA-B*15:97	35	43	GVYYPDKVF	GVYYPDKVF	0.677	292.7	None	None
315	A03	HLA-A*03:01	35	44	GVYYPDKVFR	GVYYPKVFR	0.568	188.9	None	None
316	A03	HLA-A*11:01	35	44	GVYYPDKVFR	GVYPDKVFR	0.6555	76.1	None	None
317	A03	HLA-A*31:01	35	44	GVYYPDKVFR	GVYPDKVFR	0.7294	26.2	None	None
318	A03	HLA-A*68:01	35	44	GVYYPDKVFR	GVYYPDVFR	0.7011	22.6	None	None
319	A03	HLA-A*03:02	35	44	GVYYPDKVFR	GVYPDKVFR	0.6162	79.3	None	None
320	A03	HLA-A*03:04	35	44	GVYYPDKVFR	GVYYPKVFR	0.568	188.9	None	None
321	A03	HLA-A*03:05	35	44	GVYYPDKVFR	GVYYPKVFR	0.568	188.9	None	None
322	A03	HLA-A*03:06	35	44	GVYYPDKVFR	GVYYPKVFR	0.568	188.9	None	None
323	A03	HLA-A*03:07	35	44	GVYYPDKVFR	GVYPDKVFR	0.7348	48.2	None	None
324	A03	HLA-A*03:08	35	44	GVYYPDKVFR	GVYYPKVFR	0.5777	219.3	None	None
325	A03	HLA-A*03:10	35	44	GVYYPDKVFR	GVYPDKVFR	0.6162	79.3	None	None
326	A03	HLA-A*03:12	35	44	GVYYPDKVFR	GVYPDKVFR	0.6548	110.9	None	None
327	A03	HLA-A*03:13	35	44	GVYYPDKVFR	GVYYPKVFR	0.568	188.9	None	None
328	A03	HLA-A*03:14	35	44	GVYYPDKVFR	GVYYPKVFR	0.568	188.9	None	None
329	A03	HLA-A*03:16	35	44	GVYYPDKVFR	GVYYPKVFR	0.568	188.9	None	None
330	A03	HLA-A*03:17	35	44	GVYYPDKVFR	GVYYPKVFR	0.568	188.9	None	None
331	A03	HLA-A*11:02	35	44	GVYYPDKVFR	GVYPDKVFR	0.6555	76.1	None	None
332	A03	HLA-A*11:03	35	44	GVYYPDKVFR	GVYPDKVFR	0.5729	176.7	None	None
333	A03	HLA-A*11:04	35	44	GVYYPDKVFR	GVYPDKVFR	0.6723	68.6	None	None
334	A03	HLA-A*11:05	35	44	GVYYPDKVFR	GVYPDKVFR	0.6555	76.1	None	None
335	A03	HLA-A*11:07	35	44	GVYYPDKVFR	GVYPDKVFR	0.6555	76.1	None	None
336	A03	HLA-A*11:09	35	44	GVYYPDKVFR	GVYPDKVFR	0.6555	76.1	None	None
337	A03	HLA-A*11:12	35	44	GVYYPDKVFR	GVYPDKVFR	0.6555	76.1	None	None
338	A03	HLA-A*11:13	35	44	GVYYPDKVFR	GVYPDKVFR	0.6555	76.1	None	None
339	A03	HLA-A*11:15	35	44	GVYYPDKVFR	GVYPDKVFR	0.6555	76.1	None	None
340	A03	HLA-A*11:16	35	44	GVYYPDKVFR	GVYPDKVFR	0.6555	76.1	None	None
341	A03	HLA-A*11:20	35	44	GVYYPDKVFR	GVYPDKVFR	0.5729	176.7	None	None
342	A03	HLA-A*11:23	35	44	GVYYPDKVFR	GVYPDKVFR	0.6555	76.1	None	None
343	A03	HLA-A*31:03	35	44	GVYYPDKVFR	GVYPDKVFR	0.8323	19.6	None	None
344	A03	HLA-A*31:04	35	44	GVYYPDKVFR	GVYPDKVFR	0.8323	19.6	None	None
345	A03	HLA-A*31:05	35	44	GVYYPDKVFR	GYYPDKVFR	0.5445	154.6	None	None
346	A03	HLA-A*31:06	35	44	GVYYPDKVFR	GVYPDKVFR	0.8058	19.1	None	None
347	A03	HLA-A*31:09	35	44	GVYYPDKVFR	GVYPDKVFR	0.663	49.1	None	None
348	A03	HLA-A*31:11	35	44	GVYYPDKVFR	GVYPDKVFR	0.7294	26.2	None	None
349	A03	HLA-A*34:02	35	44	GVYYPDKVFR	GVYPDKVFR	0.5826	179.9	None	None
350	A03	HLA-A*34:03	35	44	GVYYPDKVFR	GVYPDKVFR	0.5826	179.9	None	None
351	A03	HLA-A*34:04	35	44	GVYYPDKVFR	GVYPDKVFR	0.5826	179.9	None	None
352	A03	HLA-A*68:03	35	44	GVYYPDKVFR	GVYYPDVFR	0.583	69.3	None	None
353	A03	HLA-A*68:04	35	44	GVYYPDKVFR	GVYYPDVFR	0.5995	57.8	None	None
354	A03	HLA-A*68:08	35	44	GVYYPDKVFR	GVYYPDVFR	0.6146	48.4	None	None
355	A03	HLA-A*68:09	35	44	GVYYPDKVFR	GVYYPDVFR	0.5657	64.3	None	None
356	A03	HLA-A*68:10	35	44	GVYYPDKVFR	GVYPDKVFR	0.8083	17.4	None	None
357	A03	HLA-A*68:12	35	44	GVYYPDKVFR	GVYYPDVFR	0.7011	22.6	None	None
358	A03	HLA-A*68:13	35	44	GVYYPDKVFR	GVYPDKVFR	0.8316	15.2	None	None
359	A03	HLA-A*68:14	35	44	GVYYPDKVFR	GVYPDKVFR	0.8083	17.4	None	None
360	A03	HLA-A*68:16	35	44	GVYYPDKVFR	GVYYPDVFR	0.7011	22.6	None	None
361	A03	HLA-A*68:19	35	44	GVYYPDKVFR	GVYYPDVFR	0.7011	22.6	None	None
362	A03	HLA-A*68:21	35	44	GVYYPDKVFR	GVYYPDVFR	0.7011	22.6	None	None
363	A03	HLA-A*68:22	35	44	GVYYPDKVFR	GVYYPDVFR	0.7011	22.6	None	None
364	A03	HLA-A*68:24	35	44	GVYYPDKVFR	GVYYPDVFR	0.7011	22.6	None	None
365	A03	HLA-A*68:25	35	44	GVYYPDKVFR	GVYYPDVFR	0.7011	22.6	None	None
366	A03	HLA-A*74:05	35	44	GVYYPDKVFR	GVYPDKVFR	0.5051	161.8	None	None
367	A03	HLA-A*74:07	35	44	GVYYPDKVFR	GVYYPKVFR	0.5118	122.5	None	None
368	A24	HLA-A*23:01	36	43	VYYPDKVF	VYYPDKV-F	0.8159	605.8	None	None
369	A24	HLA-A*24:02	36	43	VYYPDKVF	VYYPDKV-F	0.7751	1304.5	None	None
370	A24	HLA-A*23:02	36	43	VYYPDKVF	VYYPDKV-F	0.749	2045.1	None	None
371	A24	HLA-A*23:03	36	43	VYYPDKVF	VYYPDKV-F	0.8159	605.8	None	None
372	A24	HLA-A*23:04	36	43	VYYPDKVF	VYYPDKV-F	0.9008	70.9	None	None
373	A24	HLA-A*23:06	36	43	VYYPDKVF	VYYPDKV-F	0.8159	605.8	None	None
374	A24	HLA-A*23:10	36	43	VYYPDKVF	VYYPDKV-F	0.6381	1486.9	None	None
375	A24	HLA-A*24:03	36	43	VYYPDKVF	VYYPDKV-F	0.8969	106	None	None
376	A24	HLA-A*24:05	36	43	VYYPDKVF	VYYPDKV-F	0.7751	1304.5	None	None
377	A24	HLA-A*24:06	36	43	VYYPDKVF	VYYPDKV-F	0.749	2045.1	None	None
378	A24	HLA-A*24:08	36	43	VYYPDKVF	VYYPDKV-F	0.53	4112.6	None	None
379	A24	HLA-A*24:10	36	43	VYYPDKVF	VYYPDKV-F	0.8127	202.2	None	None
380	A24	HLA-A*24:13	36	43	VYYPDKVF	VYYPDKV-F	0.8159	605.8	None	None
381	A24	HLA-A*24:18	36	43	VYYPDKVF	VYYPDKV-F	0.8173	174.2	None	None
382	A24	HLA-A*24:20	36	43	VYYPDKVF	VYYPDKV-F	0.7751	1304.5	None	None
383	A24	HLA-A*24:21	36	43	VYYPDKVF	VYYPDKV-F	0.7751	1304.5	None	None
384	A24	HLA-A*24:22	36	43	VYYPDKVF	VYYPDKV-F	0.8478	318.4	None	None
385	A24	HLA-A*24:23	36	43	VYYPDKVF	VYYPDKV-F	0.8969	106	None	None
386	A24	HLA-A*24:26	36	43	VYYPDKVF	VYYPDKV-F	0.7751	1304.5	None	None
387	A24	HLA-A*24:27	36	43	VYYPDKVF	VYYPDKV-F	0.7751	1304.5	None	None
388	A24	HLA-A*24:29	36	43	VYYPDKVF	VYYPDKV-F	0.7751	1304.5	None	None
389	A24	HLA-A*24:33	36	43	VYYPDKVF	VYYPDKV-F	0.8969	106	None	None
390	A24	HLA-A*24:34	36	43	VYYPDKVF	VYYPDKV-F	0.7219	1643.4	None	None
391	A24	HLA-A*24:35	36	43	VYYPDKVF	VYYPDKV-F	0.7751	1304.5	None	None
392	A24	HLA-A*24:37	36	43	VYYPDKVF	VYYPDKV-F	0.7751	1304.5	None	None
393	A24	HLA-A*24:38	36	43	VYYPDKVF	VYYPDKV-F	0.7751	1304.5	None	None
394	A24	HLA-A*24:39	36	43	VYYPDKVF	VYYPDKV-F	0.7751	1304.5	None	None
395	A24	HLA-A*24:43	36	43	VYYPDKVF	VYYPDKV-F	0.7751	1304.5	None	None
396	A24	HLA-A*24:46	36	43	VYYPDKVF	VYYPDKV-F	0.5965	2623.5	None	None
397	A24	HLA-A*24:47	36	43	VYYPDKVF	VYYPDKV-F	0.7751	1304.5	None	None
398	A24	HLA-A*24:49	36	43	VYYPDKVF	VYYPDKV-F	0.7751	1304.5	None	None
399	A03	HLA-A*31:01	36	44	VYYPDKVFR	VYYPDKVFR	0.8085	27	None	None
400	A03	HLA-A*33:01	36	44	VYYPDKVFR	VYYPDKVFR	0.6674	77.3	None	None
401	A03	HLA-A*31:03	36	44	VYYPDKVFR	VYYPDKVFR	0.882	16.8	None	None
402	A03	HLA-A*31:04	36	44	VYYPDKVFR	VYYPDKVFR	0.882	16.8	None	None
403	A03	HLA-A*31:05	36	44	VYYPDKVFR	VYYPDKVFR	0.7165	122	None	None
404	A03	HLA-A*31:06	36	44	VYYPDKVFR	VYYPDKVFR	0.8626	16.8	None	None
405	A03	HLA-A*31:09	36	44	VYYPDKVFR	VYYPDKVFR	0.7682	41.1	None	None
406	A03	HLA-A*31:11	36	44	VYYPDKVFR	VYYPDKVFR	0.8085	27	None	None
407	A03	HLA-A*33:04	36	44	VYYPDKVFR	VYYPDKVFR	0.6674	77.3	None	None
408	A03	HLA-A*33:05	36	44	VYYPDKVFR	VYYPDKVFR	0.6674	77.3	None	None
409	A03	HLA-A*33:06	36	44	VYYPDKVFR	VYYPDKVFR	0.6561	67.2	None	None
410	A03	HLA-A*33:07	36	44	VYYPDKVFR	VYYPDKVFR	0.6674	77.3	None	None
411	A24	HLA-A*24:02	37	48	YYPDKVFRSSVL	YYPDKVFRL	0.601	478.7	None	None
412	A24	HLA-A*23:02	37	48	YYPDKVFRSSVL	YYPDKVFRL	0.5691	524.7	None	None
413	A24	HLA-A*23:04	37	48	YYPDKVFRSSVL	YYPDKVFRL	0.5679	63.3	None	None
414	A24	HLA-A*24:03	37	48	YYPDKVFRSSVL	YYPDKVFRL	0.7149	43.8	None	None
415	A24	HLA-A*24:05	37	48	YYPDKVFRSSVL	YYPDKVFRL	0.601	478.7	None	None
416	A24	HLA-A*24:06	37	48	YYPDKVFRSSVL	YYPDKVFRL	0.5691	524.7	None	None
417	A24	HLA-A*24:10	37	48	YYPDKVFRSSVL	YYPDKVFRL	0.7336	37	None	None
418	A24	HLA-A*24:20	37	48	YYPDKVFRSSVL	YYPDKVFRL	0.601	478.7	None	None
419	A24	HLA-A*24:21	37	48	YYPDKVFRSSVL	YYPDKVFRL	0.601	478.7	None	None
420	A24	HLA-A*24:22	37	48	YYPDKVFRSSVL	YYPDKVFRL	0.692	60.9	None	None
421	A24	HLA-A*24:23	37	48	YYPDKVFRSSVL	YYPDKVFRL	0.7149	43.8	None	None
422	A24	HLA-A*24:26	37	48	YYPDKVFRSSVL	YYPDKVFRL	0.601	478.7	None	None
423	A24	HLA-A*24:27	37	48	YYPDKVFRSSVL	YYPDKVFRL	0.601	478.7	None	None
424	A24	HLA-A*24:29	37	48	YYPDKVFRSSVL	YYPDKVFRL	0.601	478.7	None	None
425	A24	HLA-A*24:33	37	48	YYPDKVFRSSVL	YYPDKVFRL	0.7149	43.8	None	None
426	A24	HLA-A*24:34	37	48	YYPDKVFRSSVL	YYPDKVFRL	0.6196	393.1	None	None
427	A24	HLA-A*24:35	37	48	YYPDKVFRSSVL	YYPDKVFRL	0.601	478.7	None	None
428	A24	HLA-A*24:37	37	48	YYPDKVFRSSVL	YYPDKVFRL	0.601	478.7	None	None
429	A24	HLA-A*24:38	37	48	YYPDKVFRSSVL	YYPDKVFRL	0.601	478.7	None	None
430	A24	HLA-A*24:39	37	48	YYPDKVFRSSVL	YYPDKVFRL	0.601	478.7	None	None
431	A24	HLA-A*24:43	37	48	YYPDKVFRSSVL	YYPDKVFRL	0.601	478.7	None	None
432	A24	HLA-A*24:46	37	48	YYPDKVFRSSVL	YYPDKVFRL	0.5855	417.1	None	None
433	A24	HLA-A*24:47	37	48	YYPDKVFRSSVL	YYPDKVFRL	0.601	478.7	None	None
434	A24	HLA-A*24:49	37	48	YYPDKVFRSSVL	YYPDKVFRL	0.601	478.7	None	None
435	B07	HLA-B*54:01	38	46	YPDKVFRSS	YPDKVFRSS	0.5631	194.8	None	None
436	B07	HLA-B*55:02	38	46	YPDKVFRSS	YPDKVFRSS	0.6589	105.2	None	None
437	B07	HLA-B*56:01	38	46	YPDKVFRSS	YPDKVFRSS	0.5594	214	None	None
438	B07	HLA-B*35:35	38	46	YPDKVFRSS	YPDKVFRSS	0.5022	229.5	None	None
439	B07	HLA-B*54:03	38	46	YPDKVFRSS	YPDKVFRSS	0.5065	330.6	None	None
440	B07	HLA-B*54:07	38	46	YPDKVFRSS	YPDKVFRSS	0.5631	194.8	None	None
441	B07	HLA-B*55:07	38	46	YPDKVFRSS	YPDKVFRSS	0.5631	194.8	None	None
442	B07	HLA-B*55:10	38	46	YPDKVFRSS	YPDKVFRSS	0.6429	134.9	None	None
443	B07	HLA-B*55:19	38	46	YPDKVFRSS	YPDKVFRSS	0.6589	105.2	None	None
444	B07	HLA-B*56:13	38	46	YPDKVFRSS	YPDKVFRSS	0.5603	246.4	None	None
445	B07	HLA-B*56:16	38	46	YPDKVFRSS	YPDKVFRSS	0.5423	267.9	None	None
446	B07	HLA-B*07:02	38	47	YPDKVFRSSV	YPDKVRSSV	0.5308	39.1	None	None
447	B07	HLA-B*07:03	38	47	YPDKVFRSSV	YPDKVRSSV	0.6468	42.5	None	None
448	B07	HLA-B*07:05	38	47	YPDKVFRSSV	YPDKVRSSV	0.6462	24.5	None	None
449	B07	HLA-B*42:01	38	47	YPDKVFRSSV	YPDKVRSSV	0.6536	17.5	None	None
450	B07	HLA-B*54:01	38	47	YPDKVFRSSV	YPDKVFSSV	0.551	99.3	None	None
451	B07	HLA-B*55:02	38	47	YPDKVFRSSV	YPDKVRSSV	0.5249	96.7	None	None
452	B07	HLA-B*67:01	38	47	YPDKVFRSSV	YPDKVRSSV	0.5867	51.4	None	None
453	B07	HLA-B*07:06	38	47	YPDKVFRSSV	YPDKVRSSV	0.6462	24.5	None	None
454	B07	HLA-B*07:15	38	47	YPDKVFRSSV	YPDKVRSSV	0.6004	37.7	None	None
455	B07	HLA-B*07:21	38	47	YPDKVFRSSV	YPDKVRSSV	0.5308	39.1	None	None
456	B07	HLA-B*07:22	38	47	YPDKVFRSSV	YPDKVRSSV	0.5308	39.1	None	None
457	B07	HLA-B*07:24	38	47	YPDKVFRSSV	YPDKVRSSV	0.5009	56.5	None	None
458	B07	HLA-B*07:30	38	47	YPDKVFRSSV	YPDKVRSSV	0.5308	39.1	None	None
459	B07	HLA-B*07:31	38	47	YPDKVFRSSV	YPDKVRSSV	0.6505	22.1	None	None
460	B07	HLA-B*07:33	38	47	YPDKVFRSSV	YPDKVRSSV	0.5308	39.1	None	None
461	B07	HLA-B*07:35	38	47	YPDKVFRSSV	YPDKVRSSV	0.5308	39.1	None	None
462	B07	HLA-B*07:39	38	47	YPDKVFRSSV	YPDKVRSSV	0.5308	39.1	None	None
463	B07	HLA-B*07:40	38	47	YPDKVFRSSV	YPDKVRSSV	0.6462	24.5	None	None
464	B07	HLA-B*07:41	38	47	YPDKVFRSSV	YPDKVRSSV	0.5308	39.1	None	None
465	B07	HLA-B*07:42	38	47	YPDKVFRSSV	YPDKVRSSV	0.5308	39.1	None	None
466	B07	HLA-B*39:10	38	47	YPDKVFRSSV	YPDKVRSSV	0.6561	55.5	None	None
467	B07	HLA-B*39:16	38	47	YPDKVFRSSV	YPDKVRSSV	0.6561	55.5	None	None
468	B07	HLA-B*42:04	38	47	YPDKVFRSSV	YPDKVRSSV	0.7244	29.5	None	None
469	B07	HLA-B*42:05	38	47	YPDKVFRSSV	YPDKVRSSV	0.6536	17.5	None	None
470	B07	HLA-B*51:29	38	47	YPDKVFRSSV	YPDKVFRSV	0.5907	1335	None	None
471	B07	HLA-B*51:36	38	47	YPDKVFRSSV	YPDKVFRSV	0.5013	967.7	None	None
472	B07	HLA-B*54:04	38	47	YPDKVFRSSV	YPDKVFSSV	0.6067	57.1	None	None
473	B07	HLA-B*54:07	38	47	YPDKVFRSSV	YPDKVFSSV	0.551	99.3	None	None
474	B07	HLA-B*55:04	38	47	YPDKVFRSSV	YPDKVRSSV	0.6017	21.9	None	None
475	B07	HLA-B*55:07	38	47	YPDKVFRSSV	YPDKVFSSV	0.551	99.3	None	None
476	B07	HLA-B*55:09	38	47	YPDKVFRSSV	YPDKVRSSV	0.6045	113.9	None	None
477	B07	HLA-B*55:19	38	47	YPDKVFRSSV	YPDKVRSSV	0.5249	96.7	None	None
478	B07	HLA-B*56:13	38	47	YPDKVFRSSV	YPDKVRSSV	0.5158	117.8	None	None
479	B07	HLA-B*07:03	38	48	YPDKVFRSSVL	YPDKRSSVL	0.5441	47.6	None	None
480	B07	HLA-B*67:01	38	48	YPDKVFRSSVL	YPDKVSSVL	0.5124	47.8	None	None
481	B07	HLA-B*35:31	38	48	YPDKVFRSSVL	YPDKVSSVL	0.5154	201.1	None	None
482	B07	HLA-B*39:10	38	48	YPDKVFRSSVL	YPDKVSSVL	0.6644	28.8	None	None
483	B07	HLA-B*39:16	38	48	YPDKVFRSSVL	YPDKVSSVL	0.6644	28.8	None	None
484	A03	HLA-A*03:01	41	49	KVFRSSVLH	KVFRSSVLH	0.6944	88.6	None	None
485	A03	HLA-A*03:04	41	49	KVFRSSVLH	KVFRSSVLH	0.6944	88.6	None	None
486	A03	HLA-A*03:05	41	49	KVFRSSVLH	KVFRSSVLH	0.6944	88.6	None	None
487	A03	HLA-A*03:06	41	49	KVFRSSVLH	KVFRSSVLH	0.6944	88.6	None	None
488	A03	HLA-A*03:08	41	49	KVFRSSVLH	KVFRSSVLH	0.5336	246.8	None	None
489	A03	HLA-A*03:12	41	49	KVFRSSVLH	KVFRSSVLH	0.7788	39.2	None	None
490	A03	HLA-A*03:13	41	49	KVFRSSVLH	KVFRSSVLH	0.6944	88.6	None	None
491	A03	HLA-A*03:14	41	49	KVFRSSVLH	KVFRSSVLH	0.6944	88.6	None	None
492	A03	HLA-A*03:16	41	49	KVFRSSVLH	KVFRSSVLH	0.6944	88.6	None	None
493	A03	HLA-A*03:17	41	49	KVFRSSVLH	KVFRSSVLH	0.6944	88.6	None	None
494	A03	HLA-A*11:03	41	49	KVFRSSVLH	KVFRSSVLH	0.6359	108.4	None	None
495	A03	HLA-A*11:08	41	49	KVFRSSVLH	KVFRSSVLH	0.5716	187.1	None	None
496	A03	HLA-A*11:14	41	49	KVFRSSVLH	KVFRSSVLH	0.5801	122.8	None	None
497	A03	HLA-A*11:20	41	49	KVFRSSVLH	KVFRSSVLH	0.6359	108.4	None	None
498	A24	HLA-A*23:02	47	55	VLHSTQDLF	VLHSTQDLF	0.5498	930.5	Other(4)	None
499	A24	HLA-A*24:06	47	55	VLHSTQDLF	VLHSTQDLF	0.5498	930.5	Other(4)	None
500	A24	HLA-A*24:22	47	55	VLHSTQDLF	VLHSTQDLF	0.6614	224.6	Other(4)	None
501	B27	HLA-B*15:03	47	55	VLHSTQDLF	VLHSTQDLF	0.5243	41	Other(4)	None
502	B27	HLA-B*15:62	47	55	VLHSTQDLF	VLHSTQDLF	0.5047	44.2	Other(4)	None
503	B27	HLA-B*15:74	47	55	VLHSTQDLF	VLHSTQDLF	0.519	34.6	Other(4)	None
504	B27	HLA-B*15:98	47	55	VLHSTQDLF	VLHSTQDLF	0.5243	41	Other(4)	None
505	B62	HLA-B*15:01	47	55	VLHSTQDLF	VLHSTQDLF	0.5635	124	Other(4)	None
506	B62	HLA-B*15:25	47	55	VLHSTQDLF	VLHSTQDLF	0.5497	86.6	Other(4)	None
507	B62	HLA-B*15:28	47	55	VLHSTQDLF	VLHSTQDLF	0.5635	124	Other(4)	None
508	B62	HLA-B*15:33	47	55	VLHSTQDLF	VLHSTQDLF	0.5635	124	Other(4)	None
509	B62	HLA-B*15:34	47	55	VLHSTQDLF	VLHSTQDLF	0.5635	124	Other(4)	None
510	B62	HLA-B*15:39	47	55	VLHSTQDLF	VLHSTQDLF	0.5828	74.1	Other(4)	None
511	B62	HLA-B*15:60	47	55	VLHSTQDLF	VLHSTQDLF	0.5635	124	Other(4)	None
512	B62	HLA-B*15:65	47	55	VLHSTQDLF	VLHSTQDLF	0.6073	123.5	Other(4)	None
513	B62	HLA-B*15:75	47	55	VLHSTQDLF	VLHSTQDLF	0.524	141.8	Other(4)	None
514	B62	HLA-B*15:78	47	55	VLHSTQDLF	VLHSTQDLF	0.5635	124	Other(4)	None
515	B62	HLA-B*15:81	47	55	VLHSTQDLF	VLHSTQDLF	0.5635	124	Other(4)	None
516	B62	HLA-B*15:82	47	55	VLHSTQDLF	VLHSTQDLF	0.5635	124	Other(4)	None
517	B62	HLA-B*15:85	47	55	VLHSTQDLF	VLHSTQDLF	0.5234	148	Other(4)	None
518	B62	HLA-B*15:92	47	55	VLHSTQDLF	VLHSTQDLF	0.5635	124	Other(4)	None
519	B62	HLA-B*15:96	47	55	VLHSTQDLF	VLHSTQDLF	0.5635	124	Other(4)	None
520	B62	HLA-B*15:97	47	55	VLHSTQDLF	VLHSTQDLF	0.5635	124	Other(4)	None
521	B27	HLA-B*39:09	48	56	LHSTQDLFL	LHSTQDLFL	0.5309	232.9	Other(4)	None
522	A01	HLA-A*26:02	50	58	STQDLFLPF	STQDLFLPF	0.7114	61.5	Californian(1),Other(5)	None
523	A01	HLA-A*26:07	50	58	STQDLFLPF	STQDLFLPF	0.531	156.4	Californian(1),Other(5)	None
524	A01	HLA-A*26:08	50	58	STQDLFLPF	STQDLFLPF	0.5601	150.7	Californian(1),Other(5)	None
525	A01	HLA-A*26:19	50	58	STQDLFLPF	STQDLFLPF	0.6401	74.6	Californian(1),Other(5)	None
526	A01	HLA-A*32:07	50	58	STQDLFLPF	STQDLFLPF	0.5832	23.4	Californian(1),Other(5)	None
527	A01	HLA-A*32:09	50	58	STQDLFLPF	STQDLFLPF	0.5147	97.8	Californian(1),Other(5)	None
528	B58	HLA-B*15:16	50	58	STQDLFLPF	STQDLFLPF	0.5575	183.9	Californian(1),Other(5)	None
529	B58	HLA-B*15:17	50	58	STQDLFLPF	STQDLFLPF	0.7926	19.7	Californian(1),Other(5)	None
530	B58	HLA-B*15:67	50	58	STQDLFLPF	STQDLFLPF	0.5575	183.9	Californian(1),Other(5)	None
531	B58	HLA-B*15:95	50	58	STQDLFLPF	STQDLFLPF	0.5282	221	Californian(1),Other(5)	None
532	B07	HLA-B*53:02	53	64	DLFLPFFSNVTW	DPFFSNVTW	0.5156	127.2	Californian(1),Other(1)	None
533	B07	HLA-B*53:01	55	64	FLPFFSNVTW	FPFFSNVTW	0.7688	7.2	Californian(1),Other(1)	None
534	B07	HLA-B*53:02	55	64	FLPFFSNVTW	FPFFSNVTW	0.7377	13	Californian(1),Other(1)	None
535	B07	HLA-B*53:06	55	64	FLPFFSNVTW	FPFFSNVTW	0.611	40.9	Californian(1),Other(1)	None
536	B07	HLA-B*53:08	55	64	FLPFFSNVTW	FPFFSNVTW	0.634	21.6	Californian(1),Other(1)	None
537	B07	HLA-B*53:10	55	64	FLPFFSNVTW	FPFFSNVTW	0.7688	7.2	Californian(1),Other(1)	None
538	B07	HLA-B*35:01	56	64	LPFFSNVTW	LPFFSNVTW	0.8069	24.6	Californian(1),Other(1)	None
539	B07	HLA-B*51:02	56	64	LPFFSNVTW	LPFFSNVTW	0.5083	1001.5	Californian(1),Other(1)	None
540	B07	HLA-B*53:01	56	64	LPFFSNVTW	LPFFSNVTW	0.9556	6.2	Californian(1),Other(1)	None
541	B07	HLA-B*35:07	56	64	LPFFSNVTW	LPFFSNVTW	0.8069	24.6	Californian(1),Other(1)	None
542	B07	HLA-B*35:08	56	64	LPFFSNVTW	LPFFSNVTW	0.7097	114.9	Californian(1),Other(1)	None
543	B07	HLA-B*35:11	56	64	LPFFSNVTW	LPFFSNVTW	0.6542	96.7	Californian(1),Other(1)	None
544	B07	HLA-B*35:15	56	64	LPFFSNVTW	LPFFSNVTW	0.7224	74.9	Californian(1),Other(1)	None
545	B07	HLA-B*35:21	56	64	LPFFSNVTW	LPFFSNVTW	0.7008	101.3	Californian(1),Other(1)	None
546	B07	HLA-B*35:24	56	64	LPFFSNVTW	LPFFSNVTW	0.8189	31.4	Californian(1),Other(1)	None
547	B07	HLA-B*35:32	56	64	LPFFSNVTW	LPFFSNVTW	0.8087	26.1	Californian(1),Other(1)	None
548	B07	HLA-B*35:35	56	64	LPFFSNVTW	LPFFSNVTW	0.8081	30.1	Californian(1),Other(1)	None
549	B07	HLA-B*35:41	56	64	LPFFSNVTW	LPFFSNVTW	0.8713	14.6	Californian(1),Other(1)	None
550	B07	HLA-B*35:42	56	64	LPFFSNVTW	LPFFSNVTW	0.8069	24.6	Californian(1),Other(1)	None
551	B07	HLA-B*35:46	56	64	LPFFSNVTW	LPFFSNVTW	0.5165	142.3	Californian(1),Other(1)	None
552	B07	HLA-B*35:54	56	64	LPFFSNVTW	LPFFSNVTW	0.8069	24.6	Californian(1),Other(1)	None
553	B07	HLA-B*35:57	56	64	LPFFSNVTW	LPFFSNVTW	0.8069	24.6	Californian(1),Other(1)	None
554	B07	HLA-B*35:61	56	64	LPFFSNVTW	LPFFSNVTW	0.7097	114.9	Californian(1),Other(1)	None
555	B07	HLA-B*51:09	56	64	LPFFSNVTW	LPFFSNVTW	0.5592	552.1	Californian(1),Other(1)	None
556	B07	HLA-B*51:19	56	64	LPFFSNVTW	LPFFSNVTW	0.5994	418.1	Californian(1),Other(1)	None
557	B07	HLA-B*51:31	56	64	LPFFSNVTW	LPFFSNVTW	0.5368	847	Californian(1),Other(1)	None
558	B07	HLA-B*53:02	56	64	LPFFSNVTW	LPFFSNVTW	0.9419	10.2	Californian(1),Other(1)	None
559	B07	HLA-B*53:06	56	64	LPFFSNVTW	LPFFSNVTW	0.897	28.2	Californian(1),Other(1)	None
560	B07	HLA-B*53:08	56	64	LPFFSNVTW	LPFFSNVTW	0.9209	15.7	Californian(1),Other(1)	None
561	B07	HLA-B*53:10	56	64	LPFFSNVTW	LPFFSNVTW	0.9556	6.2	Californian(1),Other(1)	None
562	B07	HLA-B*55:04	56	64	LPFFSNVTW	LPFFSNVTW	0.5466	127	Californian(1),Other(1)	None
563	B58	HLA-B*58:04	56	64	LPFFSNVTW	LPFFSNVTW	0.5448	62.8	Californian(1),Other(1)	None
564	B58	HLA-B*58:09	56	64	LPFFSNVTW	LPFFSNVTW	0.6098	87.6	Californian(1),Other(1)	None
565	B07	HLA-B*53:01	56	65	LPFFSNVTWF	LPFFSNVTF	0.502	27.6	Californian(1),Other(1)	None
566	B07	HLA-B*35:24	56	65	LPFFSNVTWF	LPFFSNVTF	0.517	33.7	Californian(1),Other(1)	None
567	B07	HLA-B*35:32	56	65	LPFFSNVTWF	LPFFSNVTF	0.5164	19.2	Californian(1),Other(1)	None
568	B07	HLA-B*35:35	56	65	LPFFSNVTWF	LPFFSNVTF	0.5997	19.4	Californian(1),Other(1)	None
569	B07	HLA-B*35:41	56	65	LPFFSNVTWF	LPFFSNVTF	0.6188	11.9	Californian(1),Other(1)	None
570	B07	HLA-B*53:10	56	65	LPFFSNVTWF	LPFFSNVTF	0.502	27.6	Californian(1),Other(1)	None
571	A24	HLA-A*23:01	57	65	PFFSNVTWF	PFFSNVTWF	0.9141	86	Californian(1),Other(1)	None
572	A24	HLA-A*24:02	57	65	PFFSNVTWF	PFFSNVTWF	0.8728	261.8	Californian(1),Other(1)	None
573	A24	HLA-A*23:02	57	65	PFFSNVTWF	PFFSNVTWF	0.8811	256.3	Californian(1),Other(1)	None
574	A24	HLA-A*23:03	57	65	PFFSNVTWF	PFFSNVTWF	0.9141	86	Californian(1),Other(1)	None
575	A24	HLA-A*23:04	57	65	PFFSNVTWF	PFFSNVTWF	0.9013	24	Californian(1),Other(1)	None
576	A24	HLA-A*23:06	57	65	PFFSNVTWF	PFFSNVTWF	0.9141	86	Californian(1),Other(1)	None
577	A24	HLA-A*23:10	57	65	PFFSNVTWF	PFFSNVTWF	0.8852	96.6	Californian(1),Other(1)	None
578	A24	HLA-A*24:03	57	65	PFFSNVTWF	PFFSNVTWF	0.8822	46.4	Californian(1),Other(1)	None
579	A24	HLA-A*24:05	57	65	PFFSNVTWF	PFFSNVTWF	0.8728	261.8	Californian(1),Other(1)	None
580	A24	HLA-A*24:06	57	65	PFFSNVTWF	PFFSNVTWF	0.8811	256.3	Californian(1),Other(1)	None
581	A24	HLA-A*24:08	57	65	PFFSNVTWF	PFFSNVTWF	0.7693	669.1	Californian(1),Other(1)	None
582	A24	HLA-A*24:10	57	65	PFFSNVTWF	PFFSNVTWF	0.8735	44.1	Californian(1),Other(1)	None
583	A24	HLA-A*24:13	57	65	PFFSNVTWF	PFFSNVTWF	0.9141	86	Californian(1),Other(1)	None
584	A24	HLA-A*24:18	57	65	PFFSNVTWF	PFFSNVTWF	0.7076	164	Californian(1),Other(1)	None
585	A24	HLA-A*24:20	57	65	PFFSNVTWF	PFFSNVTWF	0.8728	261.8	Californian(1),Other(1)	None
586	A24	HLA-A*24:21	57	65	PFFSNVTWF	PFFSNVTWF	0.8728	261.8	Californian(1),Other(1)	None
587	A24	HLA-A*24:22	57	65	PFFSNVTWF	PFFSNVTWF	0.8749	69.7	Californian(1),Other(1)	None
588	A24	HLA-A*24:23	57	65	PFFSNVTWF	PFFSNVTWF	0.8822	46.4	Californian(1),Other(1)	None
589	A24	HLA-A*24:26	57	65	PFFSNVTWF	PFFSNVTWF	0.8728	261.8	Californian(1),Other(1)	None
590	A24	HLA-A*24:27	57	65	PFFSNVTWF	PFFSNVTWF	0.8728	261.8	Californian(1),Other(1)	None
591	A24	HLA-A*24:29	57	65	PFFSNVTWF	PFFSNVTWF	0.8728	261.8	Californian(1),Other(1)	None
592	A24	HLA-A*24:33	57	65	PFFSNVTWF	PFFSNVTWF	0.8822	46.4	Californian(1),Other(1)	None
593	A24	HLA-A*24:34	57	65	PFFSNVTWF	PFFSNVTWF	0.8335	320.4	Californian(1),Other(1)	None
594	A24	HLA-A*24:35	57	65	PFFSNVTWF	PFFSNVTWF	0.8728	261.8	Californian(1),Other(1)	None
595	A24	HLA-A*24:37	57	65	PFFSNVTWF	PFFSNVTWF	0.8728	261.8	Californian(1),Other(1)	None
596	A24	HLA-A*24:38	57	65	PFFSNVTWF	PFFSNVTWF	0.8728	261.8	Californian(1),Other(1)	None
597	A24	HLA-A*24:39	57	65	PFFSNVTWF	PFFSNVTWF	0.8728	261.8	Californian(1),Other(1)	None
598	A24	HLA-A*24:43	57	65	PFFSNVTWF	PFFSNVTWF	0.8728	261.8	Californian(1),Other(1)	None
599	A24	HLA-A*24:46	57	65	PFFSNVTWF	PFFSNVTWF	0.8459	265.2	Californian(1),Other(1)	None
600	A24	HLA-A*24:47	57	65	PFFSNVTWF	PFFSNVTWF	0.8728	261.8	Californian(1),Other(1)	None
601	A24	HLA-A*24:49	57	65	PFFSNVTWF	PFFSNVTWF	0.8728	261.8	Californian(1),Other(1)	None
602	A02	HLA-A*69:01	62	70	VTWFHAIHV	VTWFHAIHV	0.5639	31.5	British(136),Californian(3),Nigerian(5),Other(25)	None
603	A02	HLA-A*02:78	62	70	VTWFHAIHV	VTWFHAIHV	0.7122	10.2	British(136),Californian(3),Nigerian(5),Other(25)	None
604	B58	HLA-B*58:08	62	70	VTWFHAIHV	VTWFHAIHV	0.5966	497	British(136),Californian(3),Nigerian(5),Other(25)	None
605	A03	HLA-A*03:01	69	77	HVSGTNGTK	HVSGTNGTK	0.5051	529.6	British(136),Californian(3),Nigerian(5),Other(25)	None
606	A03	HLA-A*68:01	69	77	HVSGTNGTK	HVSGTNGTK	0.6905	40.3	British(136),Californian(3),Nigerian(5),Other(25)	None
607	A03	HLA-A*03:04	69	77	HVSGTNGTK	HVSGTNGTK	0.5051	529.6	British(136),Californian(3),Nigerian(5),Other(25)	None
608	A03	HLA-A*03:05	69	77	HVSGTNGTK	HVSGTNGTK	0.5051	529.6	British(136),Californian(3),Nigerian(5),Other(25)	None
609	A03	HLA-A*03:06	69	77	HVSGTNGTK	HVSGTNGTK	0.5051	529.6	British(136),Californian(3),Nigerian(5),Other(25)	None
610	A03	HLA-A*03:12	69	77	HVSGTNGTK	HVSGTNGTK	0.5995	238.9	British(136),Californian(3),Nigerian(5),Other(25)	None
611	A03	HLA-A*03:13	69	77	HVSGTNGTK	HVSGTNGTK	0.5051	529.6	British(136),Californian(3),Nigerian(5),Other(25)	None
612	A03	HLA-A*03:14	69	77	HVSGTNGTK	HVSGTNGTK	0.5051	529.6	British(136),Californian(3),Nigerian(5),Other(25)	None
613	A03	HLA-A*03:16	69	77	HVSGTNGTK	HVSGTNGTK	0.5051	529.6	British(136),Californian(3),Nigerian(5),Other(25)	None
614	A03	HLA-A*03:17	69	77	HVSGTNGTK	HVSGTNGTK	0.5051	529.6	British(136),Californian(3),Nigerian(5),Other(25)	None
615	A03	HLA-A*11:03	69	77	HVSGTNGTK	HVSGTNGTK	0.5574	243.3	British(136),Californian(3),Nigerian(5),Other(25)	None
616	A03	HLA-A*11:08	69	77	HVSGTNGTK	HVSGTNGTK	0.5285	333.9	British(136),Californian(3),Nigerian(5),Other(25)	None
617	A03	HLA-A*11:20	69	77	HVSGTNGTK	HVSGTNGTK	0.5574	243.3	British(136),Californian(3),Nigerian(5),Other(25)	None
618	A03	HLA-A*34:02	69	77	HVSGTNGTK	HVSGTNGTK	0.6254	179.8	British(136),Californian(3),Nigerian(5),Other(25)	None
619	A03	HLA-A*34:03	69	77	HVSGTNGTK	HVSGTNGTK	0.6254	179.8	British(136),Californian(3),Nigerian(5),Other(25)	None
620	A03	HLA-A*34:04	69	77	HVSGTNGTK	HVSGTNGTK	0.6254	179.8	British(136),Californian(3),Nigerian(5),Other(25)	None
621	A03	HLA-A*66:02	69	77	HVSGTNGTK	HVSGTNGTK	0.5701	125.4	British(136),Californian(3),Nigerian(5),Other(25)	None
622	A03	HLA-A*68:10	69	77	HVSGTNGTK	HVSGTNGTK	0.53	153.7	British(136),Californian(3),Nigerian(5),Other(25)	None
623	A03	HLA-A*68:12	69	77	HVSGTNGTK	HVSGTNGTK	0.6905	40.3	British(136),Californian(3),Nigerian(5),Other(25)	None
624	A03	HLA-A*68:13	69	77	HVSGTNGTK	HVSGTNGTK	0.5191	168.3	British(136),Californian(3),Nigerian(5),Other(25)	None
625	A03	HLA-A*68:14	69	77	HVSGTNGTK	HVSGTNGTK	0.53	153.7	British(136),Californian(3),Nigerian(5),Other(25)	None
626	A03	HLA-A*68:16	69	77	HVSGTNGTK	HVSGTNGTK	0.6905	40.3	British(136),Californian(3),Nigerian(5),Other(25)	None
627	A03	HLA-A*68:19	69	77	HVSGTNGTK	HVSGTNGTK	0.6905	40.3	British(136),Californian(3),Nigerian(5),Other(25)	None
628	A03	HLA-A*68:21	69	77	HVSGTNGTK	HVSGTNGTK	0.6905	40.3	British(136),Californian(3),Nigerian(5),Other(25)	None
629	A03	HLA-A*68:22	69	77	HVSGTNGTK	HVSGTNGTK	0.6905	40.3	British(136),Californian(3),Nigerian(5),Other(25)	None
630	A03	HLA-A*68:24	69	77	HVSGTNGTK	HVSGTNGTK	0.6905	40.3	British(136),Californian(3),Nigerian(5),Other(25)	None
631	A03	HLA-A*68:25	69	77	HVSGTNGTK	HVSGTNGTK	0.6905	40.3	British(136),Californian(3),Nigerian(5),Other(25)	None
632	A03	HLA-A*68:01	69	78	HVSGTNGTKR	HVSGTNTKR	0.6265	45.2	British(136),Californian(3),Nigerian(5),Other(25)	None
633	A03	HLA-A*68:03	69	78	HVSGTNGTKR	HVSGTNTKR	0.5195	93.6	British(136),Californian(3),Nigerian(5),Other(25)	None
634	A03	HLA-A*68:04	69	78	HVSGTNGTKR	HVSGTNTKR	0.5678	75.7	British(136),Californian(3),Nigerian(5),Other(25)	None
635	A03	HLA-A*68:12	69	78	HVSGTNGTKR	HVSGTNTKR	0.6265	45.2	British(136),Californian(3),Nigerian(5),Other(25)	None
636	A03	HLA-A*68:16	69	78	HVSGTNGTKR	HVSGTNTKR	0.6265	45.2	British(136),Californian(3),Nigerian(5),Other(25)	None
637	A03	HLA-A*68:19	69	78	HVSGTNGTKR	HVSGTNTKR	0.6265	45.2	British(136),Californian(3),Nigerian(5),Other(25)	None
638	A03	HLA-A*68:21	69	78	HVSGTNGTKR	HVSGTNTKR	0.6265	45.2	British(136),Californian(3),Nigerian(5),Other(25)	None
639	A03	HLA-A*68:22	69	78	HVSGTNGTKR	HVSGTNTKR	0.6265	45.2	British(136),Californian(3),Nigerian(5),Other(25)	None
640	A03	HLA-A*68:24	69	78	HVSGTNGTKR	HVSGTNTKR	0.6265	45.2	British(136),Californian(3),Nigerian(5),Other(25)	None
641	A03	HLA-A*68:25	69	78	HVSGTNGTKR	HVSGTNTKR	0.6265	45.2	British(136),Californian(3),Nigerian(5),Other(25)	None
642	B27	HLA-B*27:04	77	84	KRFDNPVL	KRFDNPV-L	0.5064	3821.8	South_African(26)	None
643	B27	HLA-B*27:05	77	84	KRFDNPVL	KRFDNPV-L	0.5896	996.2	South_African(26)	None
644	B27	HLA-B*27:06	77	84	KRFDNPVL	KRFDNPV-L	0.7543	257.9	South_African(26)	None
645	B27	HLA-B*27:07	77	84	KRFDNPVL	KRFDNPV-L	0.7135	117.7	South_African(26)	None
646	B27	HLA-B*27:09	77	84	KRFDNPVL	KRFDNPV-L	0.7057	274.9	South_African(26)	None
647	B27	HLA-B*27:13	77	84	KRFDNPVL	KRFDNPV-L	0.5896	996.2	South_African(26)	None
648	B27	HLA-B*27:15	77	84	KRFDNPVL	KRFDNPV-L	0.516	3401.2	South_African(26)	None
649	B27	HLA-B*27:17	77	84	KRFDNPVL	KRFDNPV-L	0.65	429.2	South_African(26)	None
650	B27	HLA-B*27:28	77	84	KRFDNPVL	KRFDNPV-L	0.5278	1632.5	South_African(26)	None
651	B27	HLA-B*39:14	77	84	KRFDNPVL	KRFDNP-VL	0.6331	728.2	South_African(26)	None
652	B27	HLA-B*39:29	77	84	KRFDNPVL	KRFDNP-VL	0.5858	982.6	South_African(26)	None
653	B27	HLA-B*27:17	77	85	KRFDNPVLP	KRFDNPVLP	0.5124	1079.5	South_African(26)	None
654	A01	HLA-A*32:07	77	86	KRFDNPVLPF	KRFDNPVLF	0.6519	128.4	South_African(26)	None
655	A24	HLA-A*23:04	77	86	KRFDNPVLPF	KRFDNPVLF	0.6675	130	South_African(26)	None
656	A24	HLA-A*24:03	77	86	KRFDNPVLPF	KFDNPVLPF	0.6134	208	South_African(26)	None
657	A24	HLA-A*24:10	77	86	KRFDNPVLPF	KFDNPVLPF	0.571	235	South_African(26)	None
658	A24	HLA-A*24:18	77	86	KRFDNPVLPF	KRFDNPVLF	0.5982	239.7	South_African(26)	None
659	A24	HLA-A*24:22	77	86	KRFDNPVLPF	KRFDNPVLF	0.6655	376.9	South_African(26)	None
660	A24	HLA-A*24:23	77	86	KRFDNPVLPF	KFDNPVLPF	0.6134	208	South_African(26)	None
661	A24	HLA-A*24:33	77	86	KRFDNPVLPF	KFDNPVLPF	0.6134	208	South_African(26)	None
662	B27	HLA-B*15:03	77	86	KRFDNPVLPF	KRFDNPVLF	0.8296	10.9	South_African(26)	None
663	B27	HLA-B*27:02	77	86	KRFDNPVLPF	KRFDNPVLF	0.9936	47.5	South_African(26)	None
664	B27	HLA-B*27:03	77	86	KRFDNPVLPF	KRFDNPVLF	0.9834	202	South_African(26)	None
665	B27	HLA-B*27:04	77	86	KRFDNPVLPF	KRFDNPVLF	0.986	53.1	South_African(26)	None
666	B27	HLA-B*27:05	77	86	KRFDNPVLPF	KRFDNPVLF	0.9904	17.8	South_African(26)	None
667	B27	HLA-B*27:06	77	86	KRFDNPVLPF	KRFDNPVLF	0.9867	14.9	South_African(26)	None
668	B27	HLA-B*27:07	77	86	KRFDNPVLPF	KRFDNPVLF	0.9902	7.7	South_African(26)	None
669	B27	HLA-B*27:09	77	86	KRFDNPVLPF	KRFDNPVLF	0.9931	10.5	South_African(26)	None
670	B27	HLA-B*15:47	77	86	KRFDNPVLPF	KRFDPVLPF	0.5237	355.5	South_African(26)	None
671	B27	HLA-B*15:49	77	86	KRFDNPVLPF	KRFDPVLPF	0.5237	355.5	South_African(26)	None
672	B27	HLA-B*15:52	77	86	KRFDNPVLPF	KRFDNPVLF	0.5071	1773.1	South_African(26)	None
673	B27	HLA-B*15:54	77	86	KRFDNPVLPF	KRFDNPVLF	0.707	47.8	South_African(26)	None
674	B27	HLA-B*15:61	77	86	KRFDNPVLPF	KRFDNPVLF	0.8652	6.9	South_African(26)	None
675	B27	HLA-B*15:62	77	86	KRFDNPVLPF	KRFDNPVLF	0.7733	15.4	South_African(26)	None
676	B27	HLA-B*15:69	77	86	KRFDNPVLPF	KRFDNPVLF	0.851	16.8	South_African(26)	None
677	B27	HLA-B*15:74	77	86	KRFDNPVLPF	KRFDNPVLF	0.8142	10.3	South_African(26)	None
678	B27	HLA-B*15:93	77	86	KRFDNPVLPF	KRFDNPVLF	0.569	1071.2	South_African(26)	None
679	B27	HLA-B*15:98	77	86	KRFDNPVLPF	KRFDNPVLF	0.8296	10.9	South_African(26)	None
680	B27	HLA-B*27:10	77	86	KRFDNPVLPF	KRFDNPVLF	0.9542	98	South_African(26)	None
681	B27	HLA-B*27:13	77	86	KRFDNPVLPF	KRFDNPVLF	0.9904	17.8	South_African(26)	None
682	B27	HLA-B*27:15	77	86	KRFDNPVLPF	KRFDNPVLF	0.9827	48	South_African(26)	None
683	B27	HLA-B*27:17	77	86	KRFDNPVLPF	KRFDNPVLF	0.9915	10.3	South_African(26)	None
684	B27	HLA-B*27:25	77	86	KRFDNPVLPF	KRFDNPVLF	0.8627	332.9	South_African(26)	None
685	B27	HLA-B*27:28	77	86	KRFDNPVLPF	KRFDNPVLF	0.9752	30.9	South_African(26)	None
686	B27	HLA-B*39:07	77	86	KRFDNPVLPF	KRFDNPVLF	0.613	773.1	South_African(26)	None
687	B27	HLA-B*39:14	77	86	KRFDNPVLPF	KRFDNPVLF	0.5684	916	South_African(26)	None
688	B27	HLA-B*39:29	77	86	KRFDNPVLPF	KRFDNPVLF	0.577	1026.6	South_African(26)	None
689	B27	HLA-B*48:02	77	86	KRFDNPVLPF	KRFDNPVLF	0.5598	72	South_African(26)	None
690	A01	HLA-A*32:07	78	86	RFDNPVLPF	RFDNPVLPF	0.7048	104.8	South_African(26)	None
691	A24	HLA-A*23:01	78	86	RFDNPVLPF	RFDNPVLPF	0.8396	225.6	South_African(26)	None
692	A24	HLA-A*24:02	78	86	RFDNPVLPF	RFDNPVLPF	0.8538	315.8	South_African(26)	None
693	A24	HLA-A*23:02	78	86	RFDNPVLPF	RFDNPVLPF	0.7303	1495.1	South_African(26)	None
694	A24	HLA-A*23:03	78	86	RFDNPVLPF	RFDNPVLPF	0.8396	225.6	South_African(26)	None
695	A24	HLA-A*23:04	78	86	RFDNPVLPF	RFDNPVLPF	0.9308	22.3	South_African(26)	None
696	A24	HLA-A*23:06	78	86	RFDNPVLPF	RFDNPVLPF	0.8396	225.6	South_African(26)	None
697	A24	HLA-A*23:10	78	86	RFDNPVLPF	RFDNPVLPF	0.8057	295.7	South_African(26)	None
698	A24	HLA-A*24:03	78	86	RFDNPVLPF	RFDNPVLPF	0.9523	20.9	South_African(26)	None
699	A24	HLA-A*24:05	78	86	RFDNPVLPF	RFDNPVLPF	0.8538	315.8	South_African(26)	None
700	A24	HLA-A*24:06	78	86	RFDNPVLPF	RFDNPVLPF	0.7303	1495.1	South_African(26)	None
701	A24	HLA-A*24:08	78	86	RFDNPVLPF	RFDNPVLPF	0.745	905.2	South_African(26)	None
702	A24	HLA-A*24:10	78	86	RFDNPVLPF	RFDNPVLPF	0.9417	25.7	South_African(26)	None
703	A24	HLA-A*24:13	78	86	RFDNPVLPF	RFDNPVLPF	0.8396	225.6	South_African(26)	None
704	A24	HLA-A*24:18	78	86	RFDNPVLPF	RFDNPVLPF	0.8452	89.5	South_African(26)	None
705	A24	HLA-A*24:20	78	86	RFDNPVLPF	RFDNPVLPF	0.8538	315.8	South_African(26)	None
706	A24	HLA-A*24:21	78	86	RFDNPVLPF	RFDNPVLPF	0.8538	315.8	South_African(26)	None
707	A24	HLA-A*24:22	78	86	RFDNPVLPF	RFDNPVLPF	0.861	210.8	South_African(26)	None
708	A24	HLA-A*24:23	78	86	RFDNPVLPF	RFDNPVLPF	0.9523	20.9	South_African(26)	None
709	A24	HLA-A*24:26	78	86	RFDNPVLPF	RFDNPVLPF	0.8538	315.8	South_African(26)	None
710	A24	HLA-A*24:27	78	86	RFDNPVLPF	RFDNPVLPF	0.8538	315.8	South_African(26)	None
711	A24	HLA-A*24:29	78	86	RFDNPVLPF	RFDNPVLPF	0.8538	315.8	South_African(26)	None
712	A24	HLA-A*24:33	78	86	RFDNPVLPF	RFDNPVLPF	0.9523	20.9	South_African(26)	None
713	A24	HLA-A*24:34	78	86	RFDNPVLPF	RFDNPVLPF	0.8388	315.2	South_African(26)	None
714	A24	HLA-A*24:35	78	86	RFDNPVLPF	RFDNPVLPF	0.8538	315.8	South_African(26)	None
715	A24	HLA-A*24:37	78	86	RFDNPVLPF	RFDNPVLPF	0.8538	315.8	South_African(26)	None
716	A24	HLA-A*24:38	78	86	RFDNPVLPF	RFDNPVLPF	0.8538	315.8	South_African(26)	None
717	A24	HLA-A*24:39	78	86	RFDNPVLPF	RFDNPVLPF	0.8538	315.8	South_African(26)	None
718	A24	HLA-A*24:43	78	86	RFDNPVLPF	RFDNPVLPF	0.8538	315.8	South_African(26)	None
719	A24	HLA-A*24:46	78	86	RFDNPVLPF	RFDNPVLPF	0.8229	400	South_African(26)	None
720	A24	HLA-A*24:47	78	86	RFDNPVLPF	RFDNPVLPF	0.8538	315.8	South_African(26)	None
721	A24	HLA-A*24:49	78	86	RFDNPVLPF	RFDNPVLPF	0.8538	315.8	South_African(26)	None
722	B07	HLA-B*35:35	81	92	NPVLPFNDGVYF	NPFNDGVYF	0.5813	365.4	None	None
723	B07	HLA-B*35:41	81	92	NPVLPFNDGVYF	NPFNDGVYF	0.5272	395.7	None	None
724	A24	HLA-A*24:02	83	92	VLPFNDGVYF	VLPFNGVYF	0.5236	1081.1	None	None
725	A24	HLA-A*23:02	83	92	VLPFNDGVYF	VLPNDGVYF	0.5527	1047.1	None	None
726	A24	HLA-A*24:05	83	92	VLPFNDGVYF	VLPFNGVYF	0.5236	1081.1	None	None
727	A24	HLA-A*24:06	83	92	VLPFNDGVYF	VLPNDGVYF	0.5527	1047.1	None	None
728	A24	HLA-A*24:08	83	92	VLPFNDGVYF	VLPNDGVYF	0.517	1248.1	None	None
729	A24	HLA-A*24:20	83	92	VLPFNDGVYF	VLPFNGVYF	0.5236	1081.1	None	None
730	A24	HLA-A*24:21	83	92	VLPFNDGVYF	VLPFNGVYF	0.5236	1081.1	None	None
731	A24	HLA-A*24:26	83	92	VLPFNDGVYF	VLPFNGVYF	0.5236	1081.1	None	None
732	A24	HLA-A*24:27	83	92	VLPFNDGVYF	VLPFNGVYF	0.5236	1081.1	None	None
733	A24	HLA-A*24:29	83	92	VLPFNDGVYF	VLPFNGVYF	0.5236	1081.1	None	None
734	A24	HLA-A*24:34	83	92	VLPFNDGVYF	VLPFNGVYF	0.5195	1020.6	None	None
735	A24	HLA-A*24:35	83	92	VLPFNDGVYF	VLPFNGVYF	0.5236	1081.1	None	None
736	A24	HLA-A*24:37	83	92	VLPFNDGVYF	VLPFNGVYF	0.5236	1081.1	None	None
737	A24	HLA-A*24:38	83	92	VLPFNDGVYF	VLPFNGVYF	0.5236	1081.1	None	None
738	A24	HLA-A*24:39	83	92	VLPFNDGVYF	VLPFNGVYF	0.5236	1081.1	None	None
739	A24	HLA-A*24:43	83	92	VLPFNDGVYF	VLPFNGVYF	0.5236	1081.1	None	None
740	A24	HLA-A*24:46	83	92	VLPFNDGVYF	VLPFNGVYF	0.5388	887.1	None	None
741	A24	HLA-A*24:47	83	92	VLPFNDGVYF	VLPFNGVYF	0.5236	1081.1	None	None
742	A24	HLA-A*24:49	83	92	VLPFNDGVYF	VLPFNGVYF	0.5236	1081.1	None	None
743	B07	HLA-B*35:01	83	92	VLPFNDGVYF	VPFNDGVYF	0.7228	113.2	None	None
744	B07	HLA-B*53:01	83	92	VLPFNDGVYF	VPFNDGVYF	0.7116	141.2	None	None
745	B07	HLA-B*35:07	83	92	VLPFNDGVYF	VPFNDGVYF	0.7228	113.2	None	None
746	B07	HLA-B*35:11	83	92	VLPFNDGVYF	VPFNDGVYF	0.6879	163.5	None	None
747	B07	HLA-B*35:15	83	92	VLPFNDGVYF	VPFNDGVYF	0.6829	238.3	None	None
748	B07	HLA-B*35:21	83	92	VLPFNDGVYF	VPFNDGVYF	0.6004	378	None	None
749	B07	HLA-B*35:24	83	92	VLPFNDGVYF	VPFNDGVYF	0.6239	280.1	None	None
750	B07	HLA-B*35:32	83	92	VLPFNDGVYF	VPFNDGVYF	0.7561	88.5	None	None
751	B07	HLA-B*35:35	83	92	VLPFNDGVYF	VPFNDGVYF	0.7798	94	None	None
752	B07	HLA-B*35:41	83	92	VLPFNDGVYF	VPFNDGVYF	0.7855	64.1	None	None
753	B07	HLA-B*35:42	83	92	VLPFNDGVYF	VPFNDGVYF	0.7228	113.2	None	None
754	B07	HLA-B*35:43	83	92	VLPFNDGVYF	VPFNDGVYF	0.5128	739.8	None	None
755	B07	HLA-B*35:54	83	92	VLPFNDGVYF	VPFNDGVYF	0.7228	113.2	None	None
756	B07	HLA-B*35:57	83	92	VLPFNDGVYF	VPFNDGVYF	0.7228	113.2	None	None
757	B07	HLA-B*53:02	83	92	VLPFNDGVYF	VPFNDGVYF	0.5685	441.1	None	None
758	B07	HLA-B*53:06	83	92	VLPFNDGVYF	VPFNDGVYF	0.6028	554.2	None	None
759	B07	HLA-B*53:08	83	92	VLPFNDGVYF	VPFNDGVYF	0.713	228.9	None	None
760	B07	HLA-B*53:10	83	92	VLPFNDGVYF	VPFNDGVYF	0.7116	141.2	None	None
761	B07	HLA-B*55:04	83	92	VLPFNDGVYF	VPFNDGVYF	0.5131	398.2	None	None
762	B62	HLA-B*15:39	83	92	VLPFNDGVYF	VLFNDGVYF	0.5256	59.7	None	None
763	B07	HLA-B*35:01	84	91	LPFNDGVY	LPFNDG-VY	0.824	70.9	None	None
764	B07	HLA-B*35:07	84	91	LPFNDGVY	LPFNDG-VY	0.824	70.9	None	None
765	B07	HLA-B*35:08	84	91	LPFNDGVY	LPFNDG-VY	0.6312	410.4	None	None
766	B07	HLA-B*35:11	84	91	LPFNDGVY	LPFNDG-VY	0.8263	49.1	None	None
767	B07	HLA-B*35:14	84	91	LPFNDGVY	LPFNDG-VY	0.6173	335.3	None	None
768	B07	HLA-B*35:15	84	91	LPFNDGVY	LPFNDG-VY	0.7275	152.4	None	None
769	B07	HLA-B*35:21	84	91	LPFNDGVY	LPFNDG-VY	0.8356	71.2	None	None
770	B07	HLA-B*35:24	84	91	LPFNDGVY	LPFNDG-VY	0.8242	100.4	None	None
771	B07	HLA-B*35:32	84	91	LPFNDGVY	LPFNDG-VY	0.8314	67	None	None
772	B07	HLA-B*35:35	84	91	LPFNDGVY	LPFNDG-VY	0.8427	56.5	None	None
773	B07	HLA-B*35:41	84	91	LPFNDGVY	LPFNDGV-Y	0.8727	38.9	None	None
774	B07	HLA-B*35:42	84	91	LPFNDGVY	LPFNDG-VY	0.824	70.9	None	None
775	B07	HLA-B*35:43	84	91	LPFNDGVY	LPFNDG-VY	0.6447	286.1	None	None
776	B07	HLA-B*35:54	84	91	LPFNDGVY	LPFNDG-VY	0.824	70.9	None	None
777	B07	HLA-B*35:57	84	91	LPFNDGVY	LPFNDG-VY	0.824	70.9	None	None
778	B07	HLA-B*35:61	84	91	LPFNDGVY	LPFNDG-VY	0.6312	410.4	None	None
779	B07	HLA-B*07:02	84	92	LPFNDGVYF	LPFNDGVYF	0.6147	979.5	None	None
780	B07	HLA-B*07:03	84	92	LPFNDGVYF	LPFNDGVYF	0.6814	1229.7	None	None
781	B07	HLA-B*07:05	84	92	LPFNDGVYF	LPFNDGVYF	0.6293	780.4	None	None
782	B07	HLA-B*15:08	84	92	LPFNDGVYF	LPFNDGVYF	0.6442	363.8	None	None
783	B07	HLA-B*35:01	84	92	LPFNDGVYF	LPFNDGVYF	0.9877	4.5	None	None
784	B07	HLA-B*35:03	84	92	LPFNDGVYF	LPFNDGVYF	0.8449	176.2	None	None
785	B07	HLA-B*42:01	84	92	LPFNDGVYF	LPFNDGVYF	0.7423	229.5	None	None
786	B07	HLA-B*51:01	84	92	LPFNDGVYF	LPFNDGVYF	0.6557	860.9	None	None
787	B07	HLA-B*51:02	84	92	LPFNDGVYF	LPFNDGVYF	0.6887	595.3	None	None
788	B07	HLA-B*53:01	84	92	LPFNDGVYF	LPFNDGVYF	0.967	10.9	None	None
789	B07	HLA-B*54:01	84	92	LPFNDGVYF	LPFNDGVYF	0.5291	1258.3	None	None
790	B07	HLA-B*55:02	84	92	LPFNDGVYF	LPFNDGVYF	0.6389	467.7	None	None
791	B07	HLA-B*56:01	84	92	LPFNDGVYF	LPFNDGVYF	0.6481	321.2	None	None
792	B07	HLA-B*67:01	84	92	LPFNDGVYF	LPFNDGVYF	0.8292	55.2	None	None
793	B07	HLA-B*78:01	84	92	LPFNDGVYF	LPFNDGVYF	0.5131	1618.5	None	None
794	B07	HLA-B*07:06	84	92	LPFNDGVYF	LPFNDGVYF	0.6293	780.4	None	None
795	B07	HLA-B*07:15	84	92	LPFNDGVYF	LPFNDGVYF	0.6122	529.2	None	None
796	B07	HLA-B*07:19	84	92	LPFNDGVYF	LPFNDGVYF	0.5066	1240.9	None	None
797	B07	HLA-B*07:20	84	92	LPFNDGVYF	LPFNDGVYF	0.5106	1306.4	None	None
798	B07	HLA-B*07:21	84	92	LPFNDGVYF	LPFNDGVYF	0.6147	979.5	None	None
799	B07	HLA-B*07:22	84	92	LPFNDGVYF	LPFNDGVYF	0.6147	979.5	None	None
800	B07	HLA-B*07:24	84	92	LPFNDGVYF	LPFNDGVYF	0.6784	254.7	None	None
801	B07	HLA-B*07:25	84	92	LPFNDGVYF	LPFNDGVYF	0.6682	395	None	None
802	B07	HLA-B*07:26	84	92	LPFNDGVYF	LPFNDGVYF	0.5152	896.8	None	None
803	B07	HLA-B*07:30	84	92	LPFNDGVYF	LPFNDGVYF	0.6147	979.5	None	None
804	B07	HLA-B*07:31	84	92	LPFNDGVYF	LPFNDGVYF	0.7128	433.4	None	None
805	B07	HLA-B*07:33	84	92	LPFNDGVYF	LPFNDGVYF	0.6147	979.5	None	None
806	B07	HLA-B*07:34	84	92	LPFNDGVYF	LPFNDGVYF	0.6562	332.5	None	None
807	B07	HLA-B*07:35	84	92	LPFNDGVYF	LPFNDGVYF	0.6147	979.5	None	None
808	B07	HLA-B*07:39	84	92	LPFNDGVYF	LPFNDGVYF	0.6147	979.5	None	None
809	B07	HLA-B*07:40	84	92	LPFNDGVYF	LPFNDGVYF	0.6293	780.4	None	None
810	B07	HLA-B*07:41	84	92	LPFNDGVYF	LPFNDGVYF	0.6147	979.5	None	None
811	B07	HLA-B*07:42	84	92	LPFNDGVYF	LPFNDGVYF	0.6147	979.5	None	None
812	B07	HLA-B*07:43	84	92	LPFNDGVYF	LPFNDGVYF	0.6105	454.7	None	None
813	B07	HLA-B*35:07	84	92	LPFNDGVYF	LPFNDGVYF	0.9877	4.5	None	None
814	B07	HLA-B*35:08	84	92	LPFNDGVYF	LPFNDGVYF	0.9511	17.3	None	None
815	B07	HLA-B*35:11	84	92	LPFNDGVYF	LPFNDGVYF	0.9718	9.2	None	None
816	B07	HLA-B*35:14	84	92	LPFNDGVYF	LPFNDGVYF	0.8767	55.3	None	None
817	B07	HLA-B*35:15	84	92	LPFNDGVYF	LPFNDGVYF	0.9676	10.1	None	None
818	B07	HLA-B*35:21	84	92	LPFNDGVYF	LPFNDGVYF	0.9541	15.6	None	None
819	B07	HLA-B*35:22	84	92	LPFNDGVYF	LPFNDGVYF	0.8301	124.7	None	None
820	B07	HLA-B*35:24	84	92	LPFNDGVYF	LPFNDGVYF	0.9759	7.9	None	None
821	B07	HLA-B*35:31	84	92	LPFNDGVYF	LPFNDGVYF	0.7397	365.9	None	None
822	B07	HLA-B*35:32	84	92	LPFNDGVYF	LPFNDGVYF	0.9881	4.5	None	None
823	B07	HLA-B*35:33	84	92	LPFNDGVYF	LPFNDGVYF	0.7496	520.5	None	None
824	B07	HLA-B*35:35	84	92	LPFNDGVYF	LPFNDGVYF	0.987	5.2	None	None
825	B07	HLA-B*35:36	84	92	LPFNDGVYF	LPFNDGVYF	0.8449	176.2	None	None
826	B07	HLA-B*35:38	84	92	LPFNDGVYF	LPFNDGVYF	0.6604	769.4	None	None
827	B07	HLA-B*35:41	84	92	LPFNDGVYF	LPFNDGVYF	0.9927	3.2	None	None
828	B07	HLA-B*35:42	84	92	LPFNDGVYF	LPFNDGVYF	0.9877	4.5	None	None
829	B07	HLA-B*35:43	84	92	LPFNDGVYF	LPFNDGVYF	0.8888	49.2	None	None
830	B07	HLA-B*35:44	84	92	LPFNDGVYF	LPFNDGVYF	0.6	1066.8	None	None
831	B07	HLA-B*35:45	84	92	LPFNDGVYF	LPFNDGVYF	0.7419	233.4	None	None
832	B07	HLA-B*35:46	84	92	LPFNDGVYF	LPFNDGVYF	0.9096	18.5	None	None
833	B07	HLA-B*35:54	84	92	LPFNDGVYF	LPFNDGVYF	0.9877	4.5	None	None
834	B07	HLA-B*35:55	84	92	LPFNDGVYF	LPFNDGVYF	0.8449	176.2	None	None
835	B07	HLA-B*35:57	84	92	LPFNDGVYF	LPFNDGVYF	0.9877	4.5	None	None
836	B07	HLA-B*35:61	84	92	LPFNDGVYF	LPFNDGVYF	0.9511	17.3	None	None
837	B07	HLA-B*39:10	84	92	LPFNDGVYF	LPFNDGVYF	0.7911	148.9	None	None
838	B07	HLA-B*39:16	84	92	LPFNDGVYF	LPFNDGVYF	0.7911	148.9	None	None
839	B07	HLA-B*42:04	84	92	LPFNDGVYF	LPFNDGVYF	0.6305	548.6	None	None
840	B07	HLA-B*42:05	84	92	LPFNDGVYF	LPFNDGVYF	0.7423	229.5	None	None
841	B07	HLA-B*51:05	84	92	LPFNDGVYF	LPFNDGVYF	0.5781	1210.5	None	None
842	B07	HLA-B*51:08	84	92	LPFNDGVYF	LPFNDGVYF	0.5108	1803.6	None	None
843	B07	HLA-B*51:09	84	92	LPFNDGVYF	LPFNDGVYF	0.6531	665.1	None	None
844	B07	HLA-B*51:16	84	92	LPFNDGVYF	LPFNDGVYF	0.6105	1514.2	None	None
845	B07	HLA-B*51:17	84	92	LPFNDGVYF	LPFNDGVYF	0.6557	860.9	None	None
846	B07	HLA-B*51:18	84	92	LPFNDGVYF	LPFNDGVYF	0.6557	860.9	None	None
847	B07	HLA-B*51:19	84	92	LPFNDGVYF	LPFNDGVYF	0.7163	430	None	None
848	B07	HLA-B*51:21	84	92	LPFNDGVYF	LPFNDGVYF	0.5921	1556.5	None	None
849	B07	HLA-B*51:23	84	92	LPFNDGVYF	LPFNDGVYF	0.524	2745.5	None	None
850	B07	HLA-B*51:24	84	92	LPFNDGVYF	LPFNDGVYF	0.6557	860.9	None	None
851	B07	HLA-B*51:26	84	92	LPFNDGVYF	LPFNDGVYF	0.6557	860.9	None	None
852	B07	HLA-B*51:28	84	92	LPFNDGVYF	LPFNDGVYF	0.6557	860.9	None	None
853	B07	HLA-B*51:29	84	92	LPFNDGVYF	LPFNDGVYF	0.571	1642.4	None	None
854	B07	HLA-B*51:30	84	92	LPFNDGVYF	LPFNDGVYF	0.6557	860.9	None	None
855	B07	HLA-B*51:31	84	92	LPFNDGVYF	LPFNDGVYF	0.6258	956.8	None	None
856	B07	HLA-B*51:32	84	92	LPFNDGVYF	LPFNDGVYF	0.6557	860.9	None	None
857	B07	HLA-B*51:33	84	92	LPFNDGVYF	LPFNDGVYF	0.6557	860.9	None	None
858	B07	HLA-B*51:34	84	92	LPFNDGVYF	LPFNDGVYF	0.6503	1168.3	None	None
859	B07	HLA-B*51:35	84	92	LPFNDGVYF	LPFNDGVYF	0.6557	860.9	None	None
860	B07	HLA-B*51:36	84	92	LPFNDGVYF	LPFNDGVYF	0.5173	2729.8	None	None
861	B07	HLA-B*51:38	84	92	LPFNDGVYF	LPFNDGVYF	0.6557	860.9	None	None
862	B07	HLA-B*53:02	84	92	LPFNDGVYF	LPFNDGVYF	0.927	25.9	None	None
863	B07	HLA-B*53:06	84	92	LPFNDGVYF	LPFNDGVYF	0.9269	41.6	None	None
864	B07	HLA-B*53:08	84	92	LPFNDGVYF	LPFNDGVYF	0.9579	22	None	None
865	B07	HLA-B*53:10	84	92	LPFNDGVYF	LPFNDGVYF	0.967	10.9	None	None
866	B07	HLA-B*54:03	84	92	LPFNDGVYF	LPFNDGVYF	0.5051	988.3	None	None
867	B07	HLA-B*54:04	84	92	LPFNDGVYF	LPFNDGVYF	0.6325	420.8	None	None
868	B07	HLA-B*54:06	84	92	LPFNDGVYF	LPFNDGVYF	0.7179	72.3	None	None
869	B07	HLA-B*54:07	84	92	LPFNDGVYF	LPFNDGVYF	0.5291	1258.3	None	None
870	B07	HLA-B*55:04	84	92	LPFNDGVYF	LPFNDGVYF	0.8753	35.2	None	None
871	B07	HLA-B*55:07	84	92	LPFNDGVYF	LPFNDGVYF	0.5291	1258.3	None	None
872	B07	HLA-B*55:10	84	92	LPFNDGVYF	LPFNDGVYF	0.6586	449.3	None	None
873	B07	HLA-B*55:17	84	92	LPFNDGVYF	LPFNDGVYF	0.5325	928.3	None	None
874	B07	HLA-B*55:19	84	92	LPFNDGVYF	LPFNDGVYF	0.6389	467.7	None	None
875	B07	HLA-B*56:03	84	92	LPFNDGVYF	LPFNDGVYF	0.65	96.4	None	None
876	B07	HLA-B*56:05	84	92	LPFNDGVYF	LPFNDGVYF	0.5698	585.7	None	None
877	B07	HLA-B*56:13	84	92	LPFNDGVYF	LPFNDGVYF	0.5914	634.6	None	None
878	B07	HLA-B*56:15	84	92	LPFNDGVYF	LPFNDGVYF	0.7262	117.7	None	None
879	B07	HLA-B*56:16	84	92	LPFNDGVYF	LPFNDGVYF	0.6574	318.2	None	None
880	B07	HLA-B*78:02	84	92	LPFNDGVYF	LPFNDGVYF	0.5318	1435.3	None	None
881	B07	HLA-B*78:04	84	92	LPFNDGVYF	LPFNDGVYF	0.573	800.6	None	None
882	B27	HLA-B*15:74	84	92	LPFNDGVYF	LPFNDGVYF	0.5129	91.8	None	None
883	B62	HLA-B*15:02	84	92	LPFNDGVYF	LPFNDGVYF	0.5012	329.4	None	None
884	B62	HLA-B*15:31	84	92	LPFNDGVYF	LPFNDGVYF	0.5604	168	None	None
885	B62	HLA-B*15:88	84	92	LPFNDGVYF	LPFNDGVYF	0.5189	230.8	None	None
886	B07	HLA-B*54:01	84	93	LPFNDGVYFA	LPFDGVYFA	0.8147	10.6	None	None
887	B07	HLA-B*55:02	84	93	LPFNDGVYFA	LPFDGVYFA	0.6565	22.8	None	None
888	B07	HLA-B*56:01	84	93	LPFNDGVYFA	LPFDGVYFA	0.5533	44.2	None	None
889	B07	HLA-B*54:03	84	93	LPFNDGVYFA	LPFDGVYFA	0.7103	20.8	None	None
890	B07	HLA-B*54:04	84	93	LPFNDGVYFA	LPFDGVYFA	0.7208	16.4	None	None
891	B07	HLA-B*54:07	84	93	LPFNDGVYFA	LPFDGVYFA	0.8147	10.6	None	None
892	B07	HLA-B*55:07	84	93	LPFNDGVYFA	LPFDGVYFA	0.8147	10.6	None	None
893	B07	HLA-B*55:10	84	93	LPFNDGVYFA	LPFDGVYFA	0.567	37.3	None	None
894	B07	HLA-B*55:19	84	93	LPFNDGVYFA	LPFDGVYFA	0.6565	22.8	None	None
895	A03	HLA-A*68:01	88	97	DGVYFASTEK	DVYFASTEK	0.6542	19.4	New York(14),Other(6)	None
896	A03	HLA-A*11:10	88	97	DGVYFASTEK	DVYFASTEK	0.5092	61.1	New York(14),Other(6)	None
897	A03	HLA-A*34:02	88	97	DGVYFASTEK	DVYFASTEK	0.5696	59.2	New York(14),Other(6)	None
898	A03	HLA-A*34:03	88	97	DGVYFASTEK	DVYFASTEK	0.5696	59.2	New York(14),Other(6)	None
899	A03	HLA-A*34:04	88	97	DGVYFASTEK	DVYFASTEK	0.5696	59.2	New York(14),Other(6)	None
900	A03	HLA-A*68:12	88	97	DGVYFASTEK	DVYFASTEK	0.6542	19.4	New York(14),Other(6)	None
901	A03	HLA-A*68:16	88	97	DGVYFASTEK	DVYFASTEK	0.6542	19.4	New York(14),Other(6)	None
902	A03	HLA-A*68:19	88	97	DGVYFASTEK	DVYFASTEK	0.6542	19.4	New York(14),Other(6)	None
903	A03	HLA-A*68:21	88	97	DGVYFASTEK	DVYFASTEK	0.6542	19.4	New York(14),Other(6)	None
904	A03	HLA-A*68:22	88	97	DGVYFASTEK	DVYFASTEK	0.6542	19.4	New York(14),Other(6)	None
905	A03	HLA-A*68:24	88	97	DGVYFASTEK	DVYFASTEK	0.6542	19.4	New York(14),Other(6)	None
906	A03	HLA-A*68:25	88	97	DGVYFASTEK	DVYFASTEK	0.6542	19.4	New York(14),Other(6)	None
907	A01 A03	HLA-A*30:01	89	97	GVYFASTEK	GVYFASTEK	0.524	96.3	New York(14),Other(6)	None
908	A01 A03	HLA-A*30:11	89	97	GVYFASTEK	GVYFASTEK	0.524	96.3	New York(14),Other(6)	None
909	A01 A03	HLA-A*30:15	89	97	GVYFASTEK	GVYFASTEK	0.524	96.3	New York(14),Other(6)	None
910	A03	HLA-A*03:01	89	97	GVYFASTEK	GVYFASTEK	0.9487	20.5	New York(14),Other(6)	None
911	A03	HLA-A*11:01	89	97	GVYFASTEK	GVYFASTEK	0.9386	11.9	New York(14),Other(6)	None
912	A03	HLA-A*68:01	89	97	GVYFASTEK	GVYFASTEK	0.6612	70.9	New York(14),Other(6)	None
913	A03	HLA-A*03:02	89	97	GVYFASTEK	GVYFASTEK	0.8282	48.7	New York(14),Other(6)	None
914	A03	HLA-A*03:04	89	97	GVYFASTEK	GVYFASTEK	0.9487	20.5	New York(14),Other(6)	None
915	A03	HLA-A*03:05	89	97	GVYFASTEK	GVYFASTEK	0.9487	20.5	New York(14),Other(6)	None
916	A03	HLA-A*03:06	89	97	GVYFASTEK	GVYFASTEK	0.9487	20.5	New York(14),Other(6)	None
917	A03	HLA-A*03:07	89	97	GVYFASTEK	GVYFASTEK	0.8648	39.8	New York(14),Other(6)	None
918	A03	HLA-A*03:08	89	97	GVYFASTEK	GVYFASTEK	0.8234	97.1	New York(14),Other(6)	None
919	A03	HLA-A*03:10	89	97	GVYFASTEK	GVYFASTEK	0.8282	48.7	New York(14),Other(6)	None
920	A03	HLA-A*03:12	89	97	GVYFASTEK	GVYFASTEK	0.9495	15.1	New York(14),Other(6)	None
921	A03	HLA-A*03:13	89	97	GVYFASTEK	GVYFASTEK	0.9487	20.5	New York(14),Other(6)	None
922	A03	HLA-A*03:14	89	97	GVYFASTEK	GVYFASTEK	0.9487	20.5	New York(14),Other(6)	None
923	A03	HLA-A*03:16	89	97	GVYFASTEK	GVYFASTEK	0.9487	20.5	New York(14),Other(6)	None
924	A03	HLA-A*03:17	89	97	GVYFASTEK	GVYFASTEK	0.9487	20.5	New York(14),Other(6)	None
925	A03	HLA-A*11:02	89	97	GVYFASTEK	GVYFASTEK	0.9386	11.9	New York(14),Other(6)	None
926	A03	HLA-A*11:03	89	97	GVYFASTEK	GVYFASTEK	0.9479	12.4	New York(14),Other(6)	None
927	A03	HLA-A*11:04	89	97	GVYFASTEK	GVYFASTEK	0.9041	21.5	New York(14),Other(6)	None
928	A03	HLA-A*11:05	89	97	GVYFASTEK	GVYFASTEK	0.9386	11.9	New York(14),Other(6)	None
929	A03	HLA-A*11:07	89	97	GVYFASTEK	GVYFASTEK	0.9386	11.9	New York(14),Other(6)	None
930	A03	HLA-A*11:08	89	97	GVYFASTEK	GVYFASTEK	0.9181	21.3	New York(14),Other(6)	None
931	A03	HLA-A*11:09	89	97	GVYFASTEK	GVYFASTEK	0.9386	11.9	New York(14),Other(6)	None
932	A03	HLA-A*11:10	89	97	GVYFASTEK	GVYFASTEK	0.6152	103.5	New York(14),Other(6)	None
933	A03	HLA-A*11:12	89	97	GVYFASTEK	GVYFASTEK	0.9386	11.9	New York(14),Other(6)	None
934	A03	HLA-A*11:13	89	97	GVYFASTEK	GVYFASTEK	0.9386	11.9	New York(14),Other(6)	None
935	A03	HLA-A*11:14	89	97	GVYFASTEK	GVYFASTEK	0.9113	17.9	New York(14),Other(6)	None
936	A03	HLA-A*11:15	89	97	GVYFASTEK	GVYFASTEK	0.9386	11.9	New York(14),Other(6)	None
937	A03	HLA-A*11:16	89	97	GVYFASTEK	GVYFASTEK	0.9386	11.9	New York(14),Other(6)	None
938	A03	HLA-A*11:20	89	97	GVYFASTEK	GVYFASTEK	0.9479	12.4	New York(14),Other(6)	None
939	A03	HLA-A*11:23	89	97	GVYFASTEK	GVYFASTEK	0.9386	11.9	New York(14),Other(6)	None
940	A03	HLA-A*34:02	89	97	GVYFASTEK	GVYFASTEK	0.81	65.6	New York(14),Other(6)	None
941	A03	HLA-A*34:03	89	97	GVYFASTEK	GVYFASTEK	0.81	65.6	New York(14),Other(6)	None
942	A03	HLA-A*34:04	89	97	GVYFASTEK	GVYFASTEK	0.81	65.6	New York(14),Other(6)	None
943	A03	HLA-A*68:08	89	97	GVYFASTEK	GVYFASTEK	0.5888	137.2	New York(14),Other(6)	None
944	A03	HLA-A*68:09	89	97	GVYFASTEK	GVYFASTEK	0.5852	122.4	New York(14),Other(6)	None
945	A03	HLA-A*68:10	89	97	GVYFASTEK	GVYFASTEK	0.8449	23.9	New York(14),Other(6)	None
946	A03	HLA-A*68:12	89	97	GVYFASTEK	GVYFASTEK	0.6612	70.9	New York(14),Other(6)	None
947	A03	HLA-A*68:13	89	97	GVYFASTEK	GVYFASTEK	0.8528	23.1	New York(14),Other(6)	None
948	A03	HLA-A*68:14	89	97	GVYFASTEK	GVYFASTEK	0.8449	23.9	New York(14),Other(6)	None
949	A03	HLA-A*68:16	89	97	GVYFASTEK	GVYFASTEK	0.6612	70.9	New York(14),Other(6)	None
950	A03	HLA-A*68:19	89	97	GVYFASTEK	GVYFASTEK	0.6612	70.9	New York(14),Other(6)	None
951	A03	HLA-A*68:21	89	97	GVYFASTEK	GVYFASTEK	0.6612	70.9	New York(14),Other(6)	None
952	A03	HLA-A*68:22	89	97	GVYFASTEK	GVYFASTEK	0.6612	70.9	New York(14),Other(6)	None
953	A03	HLA-A*68:24	89	97	GVYFASTEK	GVYFASTEK	0.6612	70.9	New York(14),Other(6)	None
954	A03	HLA-A*68:25	89	97	GVYFASTEK	GVYFASTEK	0.6612	70.9	New York(14),Other(6)	None
955	A03	HLA-A*68:01	94	102	STEKSNIIR	STEKSNIIR	0.5226	168.4	New York(14),Other(6)	None
956	A03	HLA-A*68:09	94	102	STEKSNIIR	STEKSNIIR	0.5242	162.8	New York(14),Other(6)	None
957	A03	HLA-A*68:12	94	102	STEKSNIIR	STEKSNIIR	0.5226	168.4	New York(14),Other(6)	None
958	A03	HLA-A*68:16	94	102	STEKSNIIR	STEKSNIIR	0.5226	168.4	New York(14),Other(6)	None
959	A03	HLA-A*68:19	94	102	STEKSNIIR	STEKSNIIR	0.5226	168.4	New York(14),Other(6)	None
960	A03	HLA-A*68:21	94	102	STEKSNIIR	STEKSNIIR	0.5226	168.4	New York(14),Other(6)	None
961	A03	HLA-A*68:22	94	102	STEKSNIIR	STEKSNIIR	0.5226	168.4	New York(14),Other(6)	None
962	A03	HLA-A*68:24	94	102	STEKSNIIR	STEKSNIIR	0.5226	168.4	New York(14),Other(6)	None
963	A03	HLA-A*68:25	94	102	STEKSNIIR	STEKSNIIR	0.5226	168.4	New York(14),Other(6)	None
964	B44	HLA-B*44:02	95	104	TEKSNIIRGW	TESNIIRGW	0.9813	17.2	New York(14),Other(6)	None
965	B44	HLA-B*44:03	95	104	TEKSNIIRGW	TESNIIRGW	0.9553	38.8	New York(14),Other(6)	None
966	B44	HLA-B*44:04	95	104	TEKSNIIRGW	TESNIIRGW	0.9072	111.6	New York(14),Other(6)	None
967	B44	HLA-B*44:07	95	104	TEKSNIIRGW	TESNIIRGW	0.9553	38.8	New York(14),Other(6)	None
968	B44	HLA-B*44:13	95	104	TEKSNIIRGW	TESNIIRGW	0.9553	38.8	New York(14),Other(6)	None
969	B44	HLA-B*44:16	95	104	TEKSNIIRGW	TESNIIRGW	0.8679	61.3	New York(14),Other(6)	None
970	B44	HLA-B*44:21	95	104	TEKSNIIRGW	TESNIIRGW	0.94	48.2	New York(14),Other(6)	None
971	B44	HLA-B*44:22	95	104	TEKSNIIRGW	TESNIIRGW	0.9813	17.2	New York(14),Other(6)	None
972	B44	HLA-B*44:24	95	104	TEKSNIIRGW	TESNIIRGW	0.9813	17.2	New York(14),Other(6)	None
973	B44	HLA-B*44:26	95	104	TEKSNIIRGW	TESNIIRGW	0.9553	38.8	New York(14),Other(6)	None
974	B44	HLA-B*44:27	95	104	TEKSNIIRGW	TESNIIRGW	0.9813	17.2	New York(14),Other(6)	None
975	B44	HLA-B*44:28	95	104	TEKSNIIRGW	TESNIIRGW	0.9464	67.2	New York(14),Other(6)	None
976	B44	HLA-B*44:29	95	104	TEKSNIIRGW	TESNIIRGW	0.9629	27	New York(14),Other(6)	None
977	B44	HLA-B*44:30	95	104	TEKSNIIRGW	TESNIIRGW	0.9553	38.8	New York(14),Other(6)	None
978	B44	HLA-B*44:32	95	104	TEKSNIIRGW	TESNIIRGW	0.938	38.1	New York(14),Other(6)	None
979	B44	HLA-B*44:33	95	104	TEKSNIIRGW	TESNIIRGW	0.9813	17.2	New York(14),Other(6)	None
980	B44	HLA-B*44:35	95	104	TEKSNIIRGW	TESNIIRGW	0.975	25.8	New York(14),Other(6)	None
981	B44	HLA-B*44:36	95	104	TEKSNIIRGW	TESNIIRGW	0.9553	38.8	New York(14),Other(6)	None
982	B44	HLA-B*44:37	95	104	TEKSNIIRGW	TESNIIRGW	0.826	73.8	New York(14),Other(6)	None
983	B44	HLA-B*44:38	95	104	TEKSNIIRGW	TESNIIRGW	0.9553	38.8	New York(14),Other(6)	None
984	B44	HLA-B*44:29	96	104	EKSNIIRGW	EKSNIIRGW	0.5026	2136.3	None	None
985	B58	HLA-B*57:01	97	104	KSNIIRGW	KSN-IIRGW	0.8688	81.3	None	None
986	B58	HLA-B*58:01	97	104	KSNIIRGW	KSN-IIRGW	0.6994	151.1	None	None
987	B58	HLA-B*57:03	97	104	KSNIIRGW	KSN-IIRGW	0.5712	445.9	None	None
988	B58	HLA-B*57:08	97	104	KSNIIRGW	KSN-IIRGW	0.8688	81.3	None	None
989	B58	HLA-B*58:04	97	104	KSNIIRGW	KSN-IIRGW	0.6084	179.9	None	None
990	B58	HLA-B*58:09	97	104	KSNIIRGW	KSN-IIRGW	0.7131	188.1	None	None
991	B58	HLA-B*58:11	97	104	KSNIIRGW	KSN-IIRGW	0.6994	151.1	None	None
992	B27	HLA-B*27:02	101	110	IRGWIFGTTL	IRWIFGTTL	0.6375	862.5	None	None
993	B27	HLA-B*27:03	101	110	IRGWIFGTTL	IRWIFGTTL	0.5991	1754	None	None
994	B27	HLA-B*27:04	101	110	IRGWIFGTTL	IRWIFGTTL	0.6149	751.3	None	None
995	B27	HLA-B*27:05	101	110	IRGWIFGTTL	IRWIFGTTL	0.6849	75	None	None
996	B27	HLA-B*27:06	101	110	IRGWIFGTTL	IRWIFGTTL	0.7577	81.5	None	None
997	B27	HLA-B*27:07	101	110	IRGWIFGTTL	IRWIFGTTL	0.8223	14	None	None
998	B27	HLA-B*27:09	101	110	IRGWIFGTTL	IRWIFGTTL	0.8159	24.4	None	None
999	B27	HLA-B*27:13	101	110	IRGWIFGTTL	IRWIFGTTL	0.6849	75	None	None
1000	B27	HLA-B*27:15	101	110	IRGWIFGTTL	IRWIFGTTL	0.5706	530	None	None
1001	B27	HLA-B*27:17	101	110	IRGWIFGTTL	IRWIFGTTL	0.7045	32.8	None	None
1002	B27	HLA-B*27:28	101	110	IRGWIFGTTL	IRWIFGTTL	0.6664	73.9	None	None
1003	B58	HLA-B*58:08	102	110	RGWIFGTTL	RGWIFGTTL	0.5991	967.4	None	None
1004	A02	HLA-A*02:01	109	117	TLDSKTQSL	TLDSKTQSL	0.6782	250.4	None	None
1005	A02	HLA-A*02:02	109	117	TLDSKTQSL	TLDSKTQSL	0.825	87.8	None	None
1006	A02	HLA-A*02:03	109	117	TLDSKTQSL	TLDSKTQSL	0.7157	284.1	None	None
1007	A02	HLA-A*02:09	109	117	TLDSKTQSL	TLDSKTQSL	0.6782	250.4	None	None
1008	A02	HLA-A*02:11	109	117	TLDSKTQSL	TLDSKTQSL	0.8988	21.4	None	None
1009	A02	HLA-A*02:12	109	117	TLDSKTQSL	TLDSKTQSL	0.8428	55.2	None	None
1010	A02	HLA-A*02:13	109	117	TLDSKTQSL	TLDSKTQSL	0.6983	168.4	None	None
1011	A02	HLA-A*02:16	109	117	TLDSKTQSL	TLDSKTQSL	0.7274	121.5	None	None
1012	A02	HLA-A*02:19	109	117	TLDSKTQSL	TLDSKTQSL	0.8021	131.2	None	None
1013	A02	HLA-A*02:20	109	117	TLDSKTQSL	TLDSKTQSL	0.5249	694.7	None	None
1014	A02	HLA-A*02:22	109	117	TLDSKTQSL	TLDSKTQSL	0.8377	76.2	None	None
1015	A02	HLA-A*02:24	109	117	TLDSKTQSL	TLDSKTQSL	0.6782	250.4	None	None
1016	A02	HLA-A*02:25	109	117	TLDSKTQSL	TLDSKTQSL	0.6782	250.4	None	None
1017	A02	HLA-A*02:26	109	117	TLDSKTQSL	TLDSKTQSL	0.5541	545.9	None	None
1018	A02	HLA-A*02:27	109	117	TLDSKTQSL	TLDSKTQSL	0.7308	105.3	None	None
1019	A02	HLA-A*02:30	109	117	TLDSKTQSL	TLDSKTQSL	0.6782	250.4	None	None
1020	A02	HLA-A*02:31	109	117	TLDSKTQSL	TLDSKTQSL	0.6782	250.4	None	None
1021	A02	HLA-A*02:36	109	117	TLDSKTQSL	TLDSKTQSL	0.6446	463	None	None
1022	A02	HLA-A*02:38	109	117	TLDSKTQSL	TLDSKTQSL	0.6763	158	None	None
1023	A02	HLA-A*02:39	109	117	TLDSKTQSL	TLDSKTQSL	0.5208	787.3	None	None
1024	A02	HLA-A*02:40	109	117	TLDSKTQSL	TLDSKTQSL	0.6782	250.4	None	None
1025	A02	HLA-A*02:44	109	117	TLDSKTQSL	TLDSKTQSL	0.722	163.3	None	None
1026	A02	HLA-A*02:47	109	117	TLDSKTQSL	TLDSKTQSL	0.8176	101	None	None
1027	A02	HLA-A*02:48	109	117	TLDSKTQSL	TLDSKTQSL	0.52	466.2	None	None
1028	A02	HLA-A*02:49	109	117	TLDSKTQSL	TLDSKTQSL	0.8693	48.8	None	None
1029	A02	HLA-A*02:54	109	117	TLDSKTQSL	TLDSKTQSL	0.6942	329.4	None	None
1030	A02	HLA-A*02:58	109	117	TLDSKTQSL	TLDSKTQSL	0.6907	207.3	None	None
1031	A02	HLA-A*02:59	109	117	TLDSKTQSL	TLDSKTQSL	0.6782	250.4	None	None
1032	A02	HLA-A*02:63	109	117	TLDSKTQSL	TLDSKTQSL	0.825	87.8	None	None
1033	A02	HLA-A*02:66	109	117	TLDSKTQSL	TLDSKTQSL	0.6782	250.4	None	None
1034	A02	HLA-A*02:67	109	117	TLDSKTQSL	TLDSKTQSL	0.6782	250.4	None	None
1035	A02	HLA-A*02:68	109	117	TLDSKTQSL	TLDSKTQSL	0.6782	250.4	None	None
1036	A02	HLA-A*02:69	109	117	TLDSKTQSL	TLDSKTQSL	0.8988	21.4	None	None
1037	A02	HLA-A*02:70	109	117	TLDSKTQSL	TLDSKTQSL	0.6782	250.4	None	None
1038	A02	HLA-A*02:71	109	117	TLDSKTQSL	TLDSKTQSL	0.6782	250.4	None	None
1039	A02	HLA-A*02:74	109	117	TLDSKTQSL	TLDSKTQSL	0.6782	250.4	None	None
1040	A02	HLA-A*02:75	109	117	TLDSKTQSL	TLDSKTQSL	0.6782	250.4	None	None
1041	A02	HLA-A*02:77	109	117	TLDSKTQSL	TLDSKTQSL	0.6782	250.4	None	None
1042	A02	HLA-A*02:85	109	117	TLDSKTQSL	TLDSKTQSL	0.6782	250.4	None	None
1043	A02	HLA-A*02:86	109	117	TLDSKTQSL	TLDSKTQSL	0.6782	250.4	None	None
1044	B08	HLA-B*08:01	109	117	TLDSKTQSL	TLDSKTQSL	0.5522	1086.8	None	None
1045	B08	HLA-B*08:11	109	117	TLDSKTQSL	TLDSKTQSL	0.5455	1067	None	None
1046	B08	HLA-B*08:15	109	117	TLDSKTQSL	TLDSKTQSL	0.5116	982.7	None	None
1047	B08	HLA-B*08:18	109	117	TLDSKTQSL	TLDSKTQSL	0.5522	1086.8	None	None
1048	B08	HLA-B*08:20	109	117	TLDSKTQSL	TLDSKTQSL	0.5079	1107.5	None	None
1049	B08	HLA-B*08:22	109	117	TLDSKTQSL	TLDSKTQSL	0.5522	1086.8	None	None
1050	B08	HLA-B*08:24	109	117	TLDSKTQSL	TLDSKTQSL	0.5522	1086.8	None	None
1051	A02	HLA-A*02:03	117	126	LLIVNNATNV	LLINNATNV	0.6411	17.8	None	None
1052	A02	HLA-A*02:03	118	126	LIVNNATNV	LIVNNATNV	0.6321	54.5	None	None
1053	A02	HLA-A*02:03	119	127	IVNNATNVV	IVNNATNVV	0.611	103.3	None	None
1054	A02	HLA-A*68:02	122	130	NATNVVIKV	NATNVVIKV	0.7315	48.5	None	None
1055	A02	HLA-A*69:01	122	130	NATNVVIKV	NATNVVIKV	0.6388	98.7	None	None
1056	A02	HLA-A*68:27	122	130	NATNVVIKV	NATNVVIKV	0.7315	48.5	None	None
1057	B07	HLA-B*51:01	122	130	NATNVVIKV	NATNVVIKV	0.5819	3708.4	None	None
1058	B07	HLA-B*51:02	122	130	NATNVVIKV	NATNVVIKV	0.5274	3887.6	None	None
1059	B07	HLA-B*51:16	122	130	NATNVVIKV	NATNVVIKV	0.5093	4226.8	None	None
1060	B07	HLA-B*51:17	122	130	NATNVVIKV	NATNVVIKV	0.5819	3708.4	None	None
1061	B07	HLA-B*51:18	122	130	NATNVVIKV	NATNVVIKV	0.5819	3708.4	None	None
1062	B07	HLA-B*51:19	122	130	NATNVVIKV	NATNVVIKV	0.5748	2590.1	None	None
1063	B07	HLA-B*51:21	122	130	NATNVVIKV	NATNVVIKV	0.5202	4541.1	None	None
1064	B07	HLA-B*51:24	122	130	NATNVVIKV	NATNVVIKV	0.5819	3708.4	None	None
1065	B07	HLA-B*51:26	122	130	NATNVVIKV	NATNVVIKV	0.5819	3708.4	None	None
1066	B07	HLA-B*51:28	122	130	NATNVVIKV	NATNVVIKV	0.5819	3708.4	None	None
1067	B07	HLA-B*51:30	122	130	NATNVVIKV	NATNVVIKV	0.5819	3708.4	None	None
1068	B07	HLA-B*51:31	122	130	NATNVVIKV	NATNVVIKV	0.5305	2835.7	None	None
1069	B07	HLA-B*51:32	122	130	NATNVVIKV	NATNVVIKV	0.5819	3708.4	None	None
1070	B07	HLA-B*51:33	122	130	NATNVVIKV	NATNVVIKV	0.5819	3708.4	None	None
1071	B07	HLA-B*51:35	122	130	NATNVVIKV	NATNVVIKV	0.5819	3708.4	None	None
1072	B07	HLA-B*51:38	122	130	NATNVVIKV	NATNVVIKV	0.5819	3708.4	None	None
1073	A01	HLA-A*26:02	125	133	NVVIKVCEF	NVVIKVCEF	0.6379	89.7	None	None
1074	A02	HLA-A*02:01	133	141	FQFCNDPFL	FQFCNDPFL	0.518	9.4	Brasilian(10),Other(1)	None
1075	A02	HLA-A*02:02	133	141	FQFCNDPFL	FQFCNDPFL	0.5968	8.9	Brasilian(10),Other(1)	None
1076	A02	HLA-A*02:05	133	141	FQFCNDPFL	FQFCNDPFL	0.6267	8.5	Brasilian(10),Other(1)	None
1077	A02	HLA-A*02:06	133	141	FQFCNDPFL	FQFCNDPFL	0.7104	4.2	Brasilian(10),Other(1)	None
1078	A02	HLA-A*02:14	133	141	FQFCNDPFL	FQFCNDPFL	0.6515	5.3	Brasilian(10),Other(1)	None
1079	A02	HLA-A*02:09	133	141	FQFCNDPFL	FQFCNDPFL	0.518	9.4	Brasilian(10),Other(1)	None
1080	A02	HLA-A*02:16	133	141	FQFCNDPFL	FQFCNDPFL	0.6062	6.5	Brasilian(10),Other(1)	None
1081	A02	HLA-A*02:21	133	141	FQFCNDPFL	FQFCNDPFL	0.7104	4.2	Brasilian(10),Other(1)	None
1082	A02	HLA-A*02:22	133	141	FQFCNDPFL	FQFCNDPFL	0.6508	7	Brasilian(10),Other(1)	None
1083	A02	HLA-A*02:24	133	141	FQFCNDPFL	FQFCNDPFL	0.518	9.4	Brasilian(10),Other(1)	None
1084	A02	HLA-A*02:25	133	141	FQFCNDPFL	FQFCNDPFL	0.518	9.4	Brasilian(10),Other(1)	None
1085	A02	HLA-A*02:28	133	141	FQFCNDPFL	FQFCNDPFL	0.7104	4.2	Brasilian(10),Other(1)	None
1086	A02	HLA-A*02:30	133	141	FQFCNDPFL	FQFCNDPFL	0.518	9.4	Brasilian(10),Other(1)	None
1087	A02	HLA-A*02:31	133	141	FQFCNDPFL	FQFCNDPFL	0.518	9.4	Brasilian(10),Other(1)	None
1088	A02	HLA-A*02:40	133	141	FQFCNDPFL	FQFCNDPFL	0.518	9.4	Brasilian(10),Other(1)	None
1089	A02	HLA-A*02:44	133	141	FQFCNDPFL	FQFCNDPFL	0.6901	5.2	Brasilian(10),Other(1)	None
1090	A02	HLA-A*02:47	133	141	FQFCNDPFL	FQFCNDPFL	0.5963	9.7	Brasilian(10),Other(1)	None
1091	A02	HLA-A*02:51	133	141	FQFCNDPFL	FQFCNDPFL	0.7104	4.2	Brasilian(10),Other(1)	None
1092	A02	HLA-A*02:59	133	141	FQFCNDPFL	FQFCNDPFL	0.518	9.4	Brasilian(10),Other(1)	None
1093	A02	HLA-A*02:61	133	141	FQFCNDPFL	FQFCNDPFL	0.7104	4.2	Brasilian(10),Other(1)	None
1094	A02	HLA-A*02:63	133	141	FQFCNDPFL	FQFCNDPFL	0.5968	8.9	Brasilian(10),Other(1)	None
1095	A02	HLA-A*02:66	133	141	FQFCNDPFL	FQFCNDPFL	0.518	9.4	Brasilian(10),Other(1)	None
1096	A02	HLA-A*02:67	133	141	FQFCNDPFL	FQFCNDPFL	0.518	9.4	Brasilian(10),Other(1)	None
1097	A02	HLA-A*02:68	133	141	FQFCNDPFL	FQFCNDPFL	0.518	9.4	Brasilian(10),Other(1)	None
1098	A02	HLA-A*02:70	133	141	FQFCNDPFL	FQFCNDPFL	0.518	9.4	Brasilian(10),Other(1)	None
1099	A02	HLA-A*02:71	133	141	FQFCNDPFL	FQFCNDPFL	0.518	9.4	Brasilian(10),Other(1)	None
1100	A02	HLA-A*02:72	133	141	FQFCNDPFL	FQFCNDPFL	0.7104	4.2	Brasilian(10),Other(1)	None
1101	A02	HLA-A*02:74	133	141	FQFCNDPFL	FQFCNDPFL	0.518	9.4	Brasilian(10),Other(1)	None
1102	A02	HLA-A*02:75	133	141	FQFCNDPFL	FQFCNDPFL	0.518	9.4	Brasilian(10),Other(1)	None
1103	A02	HLA-A*02:77	133	141	FQFCNDPFL	FQFCNDPFL	0.518	9.4	Brasilian(10),Other(1)	None
1104	A02	HLA-A*02:79	133	141	FQFCNDPFL	FQFCNDPFL	0.7104	4.2	Brasilian(10),Other(1)	None
1105	A02	HLA-A*02:85	133	141	FQFCNDPFL	FQFCNDPFL	0.518	9.4	Brasilian(10),Other(1)	None
1106	A02	HLA-A*02:86	133	141	FQFCNDPFL	FQFCNDPFL	0.518	9.4	Brasilian(10),Other(1)	None
1107	A02	HLA-A*02:06	133	143	FQFCNDPFLGV	FQFDPFLGV	0.5205	7	Brasilian(10),Other(1)	None
1108	A02	HLA-A*02:21	133	143	FQFCNDPFLGV	FQFDPFLGV	0.5205	7	Brasilian(10),Other(1)	None
1109	A02	HLA-A*02:28	133	143	FQFCNDPFLGV	FQFDPFLGV	0.5205	7	Brasilian(10),Other(1)	None
1110	A02	HLA-A*02:51	133	143	FQFCNDPFLGV	FQFDPFLGV	0.5205	7	Brasilian(10),Other(1)	None
1111	A02	HLA-A*02:61	133	143	FQFCNDPFLGV	FQFDPFLGV	0.5205	7	Brasilian(10),Other(1)	None
1112	A02	HLA-A*02:72	133	143	FQFCNDPFLGV	FQFDPFLGV	0.5205	7	Brasilian(10),Other(1)	None
1113	A02	HLA-A*02:79	133	143	FQFCNDPFLGV	FQFDPFLGV	0.5205	7	Brasilian(10),Other(1)	None
1114	A01	HLA-A*01:01	135	144	FCNDPFLGVY	FNDPFLGVY	0.6253	256.4	Brasilian(10),British(131),New York(10),Nigerian(5),Other(20)	None
1115	A01	HLA-A*01:07	135	144	FCNDPFLGVY	FNDPFLGVY	0.5269	316.4	Brasilian(10),British(131),New York(10),Nigerian(5),Other(20)	None
1116	A01	HLA-A*01:08	135	144	FCNDPFLGVY	FNDPFLGVY	0.5792	290.6	Brasilian(10),British(131),New York(10),Nigerian(5),Other(20)	None
1117	A01	HLA-A*01:09	135	144	FCNDPFLGVY	FNDPFLGVY	0.6253	256.4	Brasilian(10),British(131),New York(10),Nigerian(5),Other(20)	None
1118	A01	HLA-A*01:10	135	144	FCNDPFLGVY	FNDPFLGVY	0.5464	397.2	Brasilian(10),British(131),New York(10),Nigerian(5),Other(20)	None
1119	A01	HLA-A*01:14	135	144	FCNDPFLGVY	FNDPFLGVY	0.6119	214.4	Brasilian(10),British(131),New York(10),Nigerian(5),Other(20)	None
1120	A01	HLA-A*01:01	136	144	CNDPFLGVY	CNDPFLGVY	0.6408	170.8	Brasilian(10),British(131),New York(10),Nigerian(5),Other(20)	None
1121	A01	HLA-A*01:07	136	144	CNDPFLGVY	CNDPFLGVY	0.5497	222.4	Brasilian(10),British(131),New York(10),Nigerian(5),Other(20)	None
1122	A01	HLA-A*01:08	136	144	CNDPFLGVY	CNDPFLGVY	0.5738	220.7	Brasilian(10),British(131),New York(10),Nigerian(5),Other(20)	None
1123	A01	HLA-A*01:09	136	144	CNDPFLGVY	CNDPFLGVY	0.6408	170.8	Brasilian(10),British(131),New York(10),Nigerian(5),Other(20)	None
1124	A01	HLA-A*01:10	136	144	CNDPFLGVY	CNDPFLGVY	0.55	233.3	Brasilian(10),British(131),New York(10),Nigerian(5),Other(20)	None
1125	A01	HLA-A*01:14	136	144	CNDPFLGVY	CNDPFLGVY	0.6715	128.9	Brasilian(10),British(131),New York(10),Nigerian(5),Other(20)	None
1126	A01	HLA-A*01:01	136	145	CNDPFLGVYY	CNDPFGVYY	0.6059	131.6	Brasilian(10),British(131),New York(10),Nigerian(5),Other(20)	None
1127	A01	HLA-A*01:07	136	145	CNDPFLGVYY	CNDPFGVYY	0.5021	211.8	Brasilian(10),British(131),New York(10),Nigerian(5),Other(20)	None
1128	A01	HLA-A*01:08	136	145	CNDPFLGVYY	CNDPFGVYY	0.5287	169.7	Brasilian(10),British(131),New York(10),Nigerian(5),Other(20)	None
1129	A01	HLA-A*01:09	136	145	CNDPFLGVYY	CNDPFGVYY	0.6059	131.6	Brasilian(10),British(131),New York(10),Nigerian(5),Other(20)	None
1130	A01	HLA-A*01:14	136	145	CNDPFLGVYY	CNDPFGVYY	0.6088	102.7	Brasilian(10),British(131),New York(10),Nigerian(5),Other(20)	None
1131	B07	HLA-B*35:21	138	145	DPFLGVYY	DPFLGV-YY	0.7423	424.8	Brasilian(10),British(131),New York(10),Nigerian(5),Other(20)	None
1132	B07	HLA-B*35:24	138	145	DPFLGVYY	DPFLGVY-Y	0.7649	247.2	Brasilian(10),British(131),New York(10),Nigerian(5),Other(20)	None
1133	B07	HLA-B*35:35	138	145	DPFLGVYY	DPFLGVY-Y	0.5619	741.3	Brasilian(10),British(131),New York(10),Nigerian(5),Other(20)	None
1134	B07	HLA-B*35:41	138	145	DPFLGVYY	DPFLGVY-Y	0.5252	1066.7	Brasilian(10),British(131),New York(10),Nigerian(5),Other(20)	None
1135	B07	HLA-B*53:06	138	145	DPFLGVYY	DPFLGV-YY	0.5433	2193.6	Brasilian(10),British(131),New York(10),Nigerian(5),Other(20)	None
1136	B07	HLA-B*35:21	138	146	DPFLGVYYH	DPFLGVYYH	0.5155	594.6	Brasilian(10),British(131),New York(10),Nigerian(5),Other(20)	None
1137	B07	HLA-B*35:24	138	146	DPFLGVYYH	DPFLGVYYH	0.6062	172.3	Brasilian(10),British(131),New York(10),Nigerian(5),Other(20)	None
1138	A01 A03	HLA-A*30:01	142	150	GVYYHKNNK	GVYYHKNNK	0.5185	70.9	British(131),New York(10),Nigerian(5),Other(20)	None
1139	A01 A03	HLA-A*30:11	142	150	GVYYHKNNK	GVYYHKNNK	0.5185	70.9	British(131),New York(10),Nigerian(5),Other(20)	None
1140	A01 A03	HLA-A*30:15	142	150	GVYYHKNNK	GVYYHKNNK	0.5185	70.9	British(131),New York(10),Nigerian(5),Other(20)	None
1141	A03	HLA-A*03:01	142	150	GVYYHKNNK	GVYYHKNNK	0.8871	38.5	British(131),New York(10),Nigerian(5),Other(20)	None
1142	A03	HLA-A*11:01	142	150	GVYYHKNNK	GVYYHKNNK	0.7229	67.1	British(131),New York(10),Nigerian(5),Other(20)	None
1143	A03	HLA-A*03:02	142	150	GVYYHKNNK	GVYYHKNNK	0.6008	207.7	British(131),New York(10),Nigerian(5),Other(20)	None
1144	A03	HLA-A*03:04	142	150	GVYYHKNNK	GVYYHKNNK	0.8871	38.5	British(131),New York(10),Nigerian(5),Other(20)	None
1145	A03	HLA-A*03:05	142	150	GVYYHKNNK	GVYYHKNNK	0.8871	38.5	British(131),New York(10),Nigerian(5),Other(20)	None
1146	A03	HLA-A*03:06	142	150	GVYYHKNNK	GVYYHKNNK	0.8871	38.5	British(131),New York(10),Nigerian(5),Other(20)	None
1147	A03	HLA-A*03:07	142	150	GVYYHKNNK	GVYYHKNNK	0.6702	164.1	British(131),New York(10),Nigerian(5),Other(20)	None
1148	A03	HLA-A*03:08	142	150	GVYYHKNNK	GVYYHKNNK	0.7338	153.5	British(131),New York(10),Nigerian(5),Other(20)	None
1149	A03	HLA-A*03:10	142	150	GVYYHKNNK	GVYYHKNNK	0.6008	207.7	British(131),New York(10),Nigerian(5),Other(20)	None
1150	A03	HLA-A*03:12	142	150	GVYYHKNNK	GVYYHKNNK	0.8976	26.7	British(131),New York(10),Nigerian(5),Other(20)	None
1151	A03	HLA-A*03:13	142	150	GVYYHKNNK	GVYYHKNNK	0.8871	38.5	British(131),New York(10),Nigerian(5),Other(20)	None
1152	A03	HLA-A*03:14	142	150	GVYYHKNNK	GVYYHKNNK	0.8871	38.5	British(131),New York(10),Nigerian(5),Other(20)	None
1153	A03	HLA-A*03:16	142	150	GVYYHKNNK	GVYYHKNNK	0.8871	38.5	British(131),New York(10),Nigerian(5),Other(20)	None
1154	A03	HLA-A*03:17	142	150	GVYYHKNNK	GVYYHKNNK	0.8871	38.5	British(131),New York(10),Nigerian(5),Other(20)	None
1155	A03	HLA-A*11:02	142	150	GVYYHKNNK	GVYYHKNNK	0.7229	67.1	British(131),New York(10),Nigerian(5),Other(20)	None
1156	A03	HLA-A*11:03	142	150	GVYYHKNNK	GVYYHKNNK	0.8636	30.2	British(131),New York(10),Nigerian(5),Other(20)	None
1157	A03	HLA-A*11:04	142	150	GVYYHKNNK	GVYYHKNNK	0.7342	74.7	British(131),New York(10),Nigerian(5),Other(20)	None
1158	A03	HLA-A*11:05	142	150	GVYYHKNNK	GVYYHKNNK	0.7229	67.1	British(131),New York(10),Nigerian(5),Other(20)	None
1159	A03	HLA-A*11:07	142	150	GVYYHKNNK	GVYYHKNNK	0.7229	67.1	British(131),New York(10),Nigerian(5),Other(20)	None
1160	A03	HLA-A*11:08	142	150	GVYYHKNNK	GVYYHKNNK	0.7168	95.5	British(131),New York(10),Nigerian(5),Other(20)	None
1161	A03	HLA-A*11:09	142	150	GVYYHKNNK	GVYYHKNNK	0.7229	67.1	British(131),New York(10),Nigerian(5),Other(20)	None
1162	A03	HLA-A*11:12	142	150	GVYYHKNNK	GVYYHKNNK	0.7229	67.1	British(131),New York(10),Nigerian(5),Other(20)	None
1163	A03	HLA-A*11:13	142	150	GVYYHKNNK	GVYYHKNNK	0.7229	67.1	British(131),New York(10),Nigerian(5),Other(20)	None
1164	A03	HLA-A*11:14	142	150	GVYYHKNNK	GVYYHKNNK	0.7242	71.8	British(131),New York(10),Nigerian(5),Other(20)	None
1165	A03	HLA-A*11:15	142	150	GVYYHKNNK	GVYYHKNNK	0.7229	67.1	British(131),New York(10),Nigerian(5),Other(20)	None
1166	A03	HLA-A*11:16	142	150	GVYYHKNNK	GVYYHKNNK	0.7229	67.1	British(131),New York(10),Nigerian(5),Other(20)	None
1167	A03	HLA-A*11:20	142	150	GVYYHKNNK	GVYYHKNNK	0.8636	30.2	British(131),New York(10),Nigerian(5),Other(20)	None
1168	A03	HLA-A*11:23	142	150	GVYYHKNNK	GVYYHKNNK	0.7229	67.1	British(131),New York(10),Nigerian(5),Other(20)	None
1169	A03	HLA-A*31:03	142	150	GVYYHKNNK	GVYYHKNNK	0.5143	313.9	British(131),New York(10),Nigerian(5),Other(20)	None
1170	A03	HLA-A*31:04	142	150	GVYYHKNNK	GVYYHKNNK	0.5143	313.9	British(131),New York(10),Nigerian(5),Other(20)	None
1171	A03	HLA-A*34:02	142	150	GVYYHKNNK	GVYYHKNNK	0.7107	119.4	British(131),New York(10),Nigerian(5),Other(20)	None
1172	A03	HLA-A*34:03	142	150	GVYYHKNNK	GVYYHKNNK	0.7107	119.4	British(131),New York(10),Nigerian(5),Other(20)	None
1173	A03	HLA-A*34:04	142	150	GVYYHKNNK	GVYYHKNNK	0.7107	119.4	British(131),New York(10),Nigerian(5),Other(20)	None
1174	A03	HLA-A*68:10	142	150	GVYYHKNNK	GVYYHKNNK	0.6813	90.9	British(131),New York(10),Nigerian(5),Other(20)	None
1175	A03	HLA-A*68:13	142	150	GVYYHKNNK	GVYYHKNNK	0.6657	96.8	British(131),New York(10),Nigerian(5),Other(20)	None
1176	A03	HLA-A*68:14	142	150	GVYYHKNNK	GVYYHKNNK	0.6813	90.9	British(131),New York(10),Nigerian(5),Other(20)	None
1177	A24	HLA-A*23:01	143	152	VYYHKNNKSW	VYYHKNNSW	0.7142	273.1	British(131),Californian(18),New York(10),Nigerian(5),Other(20)	None
1178	A24	HLA-A*24:02	143	152	VYYHKNNKSW	VYYHKNNSW	0.7378	424.3	British(131),Californian(18),New York(10),Nigerian(5),Other(20)	None
1179	A24	HLA-A*23:02	143	152	VYYHKNNKSW	VYYHKNNSW	0.7728	486.9	British(131),Californian(18),New York(10),Nigerian(5),Other(20)	None
1180	A24	HLA-A*23:03	143	152	VYYHKNNKSW	VYYHKNNSW	0.7142	273.1	British(131),Californian(18),New York(10),Nigerian(5),Other(20)	None
1181	A24	HLA-A*23:04	143	152	VYYHKNNKSW	VYYHKNNSW	0.7934	44	British(131),Californian(18),New York(10),Nigerian(5),Other(20)	None
1182	A24	HLA-A*23:06	143	152	VYYHKNNKSW	VYYHKNNSW	0.7142	273.1	British(131),Californian(18),New York(10),Nigerian(5),Other(20)	None
1183	A24	HLA-A*24:03	143	152	VYYHKNNKSW	VYYHKNNSW	0.8351	51.4	British(131),Californian(18),New York(10),Nigerian(5),Other(20)	None
1184	A24	HLA-A*24:05	143	152	VYYHKNNKSW	VYYHKNNSW	0.7378	424.3	British(131),Californian(18),New York(10),Nigerian(5),Other(20)	None
1185	A24	HLA-A*24:06	143	152	VYYHKNNKSW	VYYHKNNSW	0.7728	486.9	British(131),Californian(18),New York(10),Nigerian(5),Other(20)	None
1186	A24	HLA-A*24:08	143	152	VYYHKNNKSW	VYYHKNNSW	0.5893	997.2	British(131),Californian(18),New York(10),Nigerian(5),Other(20)	None
1187	A24	HLA-A*24:10	143	152	VYYHKNNKSW	VYYHKNNSW	0.6813	138.9	British(131),Californian(18),New York(10),Nigerian(5),Other(20)	None
1188	A24	HLA-A*24:13	143	152	VYYHKNNKSW	VYYHKNNSW	0.7142	273.1	British(131),Californian(18),New York(10),Nigerian(5),Other(20)	None
1189	A24	HLA-A*24:18	143	152	VYYHKNNKSW	VYYHKNNSW	0.6438	127.4	British(131),Californian(18),New York(10),Nigerian(5),Other(20)	None
1190	A24	HLA-A*24:20	143	152	VYYHKNNKSW	VYYHKNNSW	0.7378	424.3	British(131),Californian(18),New York(10),Nigerian(5),Other(20)	None
1191	A24	HLA-A*24:21	143	152	VYYHKNNKSW	VYYHKNNSW	0.7378	424.3	British(131),Californian(18),New York(10),Nigerian(5),Other(20)	None
1192	A24	HLA-A*24:22	143	152	VYYHKNNKSW	VYYHKNNSW	0.8066	89.3	British(131),Californian(18),New York(10),Nigerian(5),Other(20)	None
1193	A24	HLA-A*24:23	143	152	VYYHKNNKSW	VYYHKNNSW	0.8351	51.4	British(131),Californian(18),New York(10),Nigerian(5),Other(20)	None
1194	A24	HLA-A*24:26	143	152	VYYHKNNKSW	VYYHKNNSW	0.7378	424.3	British(131),Californian(18),New York(10),Nigerian(5),Other(20)	None
1195	A24	HLA-A*24:27	143	152	VYYHKNNKSW	VYYHKNNSW	0.7378	424.3	British(131),Californian(18),New York(10),Nigerian(5),Other(20)	None
1196	A24	HLA-A*24:29	143	152	VYYHKNNKSW	VYYHKNNSW	0.7378	424.3	British(131),Californian(18),New York(10),Nigerian(5),Other(20)	None
1197	A24	HLA-A*24:33	143	152	VYYHKNNKSW	VYYHKNNSW	0.8351	51.4	British(131),Californian(18),New York(10),Nigerian(5),Other(20)	None
1198	A24	HLA-A*24:34	143	152	VYYHKNNKSW	VYYHKNNSW	0.6844	495	British(131),Californian(18),New York(10),Nigerian(5),Other(20)	None
1199	A24	HLA-A*24:35	143	152	VYYHKNNKSW	VYYHKNNSW	0.7378	424.3	British(131),Californian(18),New York(10),Nigerian(5),Other(20)	None
1200	A24	HLA-A*24:37	143	152	VYYHKNNKSW	VYYHKNNSW	0.7378	424.3	British(131),Californian(18),New York(10),Nigerian(5),Other(20)	None
1201	A24	HLA-A*24:38	143	152	VYYHKNNKSW	VYYHKNNSW	0.7378	424.3	British(131),Californian(18),New York(10),Nigerian(5),Other(20)	None
1202	A24	HLA-A*24:39	143	152	VYYHKNNKSW	VYYHKNNSW	0.7378	424.3	British(131),Californian(18),New York(10),Nigerian(5),Other(20)	None
1203	A24	HLA-A*24:43	143	152	VYYHKNNKSW	VYYHKNNSW	0.7378	424.3	British(131),Californian(18),New York(10),Nigerian(5),Other(20)	None
1204	A24	HLA-A*24:46	143	152	VYYHKNNKSW	VYYHKNNSW	0.5213	1164.3	British(131),Californian(18),New York(10),Nigerian(5),Other(20)	None
1205	A24	HLA-A*24:47	143	152	VYYHKNNKSW	VYYHKNNSW	0.7378	424.3	British(131),Californian(18),New York(10),Nigerian(5),Other(20)	None
1206	A24	HLA-A*24:49	143	152	VYYHKNNKSW	VYYHKNNSW	0.7378	424.3	British(131),Californian(18),New York(10),Nigerian(5),Other(20)	None
1207	A01	HLA-A*32:07	144	152	YYHKNNKSW	YYHKNNKSW	0.6197	227.6	British(131),Californian(18),New York(10),Nigerian(5),Other(20)	None
1208	A24	HLA-A*23:01	144	152	YYHKNNKSW	YYHKNNKSW	0.8036	232.2	British(131),Californian(18),New York(10),Nigerian(5),Other(20)	None
1209	A24	HLA-A*24:02	144	152	YYHKNNKSW	YYHKNNKSW	0.8416	235.2	British(131),Californian(18),New York(10),Nigerian(5),Other(20)	None
1210	A24	HLA-A*23:02	144	152	YYHKNNKSW	YYHKNNKSW	0.8613	296.4	British(131),Californian(18),New York(10),Nigerian(5),Other(20)	None
1211	A24	HLA-A*23:03	144	152	YYHKNNKSW	YYHKNNKSW	0.8036	232.2	British(131),Californian(18),New York(10),Nigerian(5),Other(20)	None
1212	A24	HLA-A*23:04	144	152	YYHKNNKSW	YYHKNNKSW	0.9179	20.6	British(131),Californian(18),New York(10),Nigerian(5),Other(20)	None
1213	A24	HLA-A*23:06	144	152	YYHKNNKSW	YYHKNNKSW	0.8036	232.2	British(131),Californian(18),New York(10),Nigerian(5),Other(20)	None
1214	A24	HLA-A*23:10	144	152	YYHKNNKSW	YYHKNNKSW	0.6699	525.4	British(131),Californian(18),New York(10),Nigerian(5),Other(20)	None
1215	A24	HLA-A*24:03	144	152	YYHKNNKSW	YYHKNNKSW	0.9523	15.7	British(131),Californian(18),New York(10),Nigerian(5),Other(20)	None
1216	A24	HLA-A*24:05	144	152	YYHKNNKSW	YYHKNNKSW	0.8416	235.2	British(131),Californian(18),New York(10),Nigerian(5),Other(20)	None
1217	A24	HLA-A*24:06	144	152	YYHKNNKSW	YYHKNNKSW	0.8613	296.4	British(131),Californian(18),New York(10),Nigerian(5),Other(20)	None
1218	A24	HLA-A*24:08	144	152	YYHKNNKSW	YYHKNNKSW	0.7358	488.5	British(131),Californian(18),New York(10),Nigerian(5),Other(20)	None
1219	A24	HLA-A*24:10	144	152	YYHKNNKSW	YYHKNNKSW	0.898	31	British(131),Californian(18),New York(10),Nigerian(5),Other(20)	None
1220	A24	HLA-A*24:13	144	152	YYHKNNKSW	YYHKNNKSW	0.8036	232.2	British(131),Californian(18),New York(10),Nigerian(5),Other(20)	None
1221	A24	HLA-A*24:18	144	152	YYHKNNKSW	YYHKNNKSW	0.7986	63.8	British(131),Californian(18),New York(10),Nigerian(5),Other(20)	None
1222	A24	HLA-A*24:20	144	152	YYHKNNKSW	YYHKNNKSW	0.8416	235.2	British(131),Californian(18),New York(10),Nigerian(5),Other(20)	None
1223	A24	HLA-A*24:21	144	152	YYHKNNKSW	YYHKNNKSW	0.8416	235.2	British(131),Californian(18),New York(10),Nigerian(5),Other(20)	None
1224	A24	HLA-A*24:22	144	152	YYHKNNKSW	YYHKNNKSW	0.9429	22.7	British(131),Californian(18),New York(10),Nigerian(5),Other(20)	None
1225	A24	HLA-A*24:23	144	152	YYHKNNKSW	YYHKNNKSW	0.9523	15.7	British(131),Californian(18),New York(10),Nigerian(5),Other(20)	None
1226	A24	HLA-A*24:26	144	152	YYHKNNKSW	YYHKNNKSW	0.8416	235.2	British(131),Californian(18),New York(10),Nigerian(5),Other(20)	None
1227	A24	HLA-A*24:27	144	152	YYHKNNKSW	YYHKNNKSW	0.8416	235.2	British(131),Californian(18),New York(10),Nigerian(5),Other(20)	None
1228	A24	HLA-A*24:29	144	152	YYHKNNKSW	YYHKNNKSW	0.8416	235.2	British(131),Californian(18),New York(10),Nigerian(5),Other(20)	None
1229	A24	HLA-A*24:33	144	152	YYHKNNKSW	YYHKNNKSW	0.9523	15.7	British(131),Californian(18),New York(10),Nigerian(5),Other(20)	None
1230	A24	HLA-A*24:34	144	152	YYHKNNKSW	YYHKNNKSW	0.819	235.5	British(131),Californian(18),New York(10),Nigerian(5),Other(20)	None
1231	A24	HLA-A*24:35	144	152	YYHKNNKSW	YYHKNNKSW	0.8416	235.2	British(131),Californian(18),New York(10),Nigerian(5),Other(20)	None
1232	A24	HLA-A*24:37	144	152	YYHKNNKSW	YYHKNNKSW	0.8416	235.2	British(131),Californian(18),New York(10),Nigerian(5),Other(20)	None
1233	A24	HLA-A*24:38	144	152	YYHKNNKSW	YYHKNNKSW	0.8416	235.2	British(131),Californian(18),New York(10),Nigerian(5),Other(20)	None
1234	A24	HLA-A*24:39	144	152	YYHKNNKSW	YYHKNNKSW	0.8416	235.2	British(131),Californian(18),New York(10),Nigerian(5),Other(20)	None
1235	A24	HLA-A*24:43	144	152	YYHKNNKSW	YYHKNNKSW	0.8416	235.2	British(131),Californian(18),New York(10),Nigerian(5),Other(20)	None
1236	A24	HLA-A*24:46	144	152	YYHKNNKSW	YYHKNNKSW	0.7108	532.3	British(131),Californian(18),New York(10),Nigerian(5),Other(20)	None
1237	A24	HLA-A*24:47	144	152	YYHKNNKSW	YYHKNNKSW	0.8416	235.2	British(131),Californian(18),New York(10),Nigerian(5),Other(20)	None
1238	A24	HLA-A*24:49	144	152	YYHKNNKSW	YYHKNNKSW	0.8416	235.2	British(131),Californian(18),New York(10),Nigerian(5),Other(20)	None
1239	A03	HLA-A*31:01	150	158	KSWMESEFR	KSWMESEFR	0.5583	20.7	Californian(18),Indian(2),New York(8),Other(4)	None
1240	A03	HLA-A*31:03	150	158	KSWMESEFR	KSWMESEFR	0.7064	14.6	Californian(18),Indian(2),New York(8),Other(4)	None
1241	A03	HLA-A*31:04	150	158	KSWMESEFR	KSWMESEFR	0.7064	14.6	Californian(18),Indian(2),New York(8),Other(4)	None
1242	A03	HLA-A*31:06	150	158	KSWMESEFR	KSWMESEFR	0.6719	13.6	Californian(18),Indian(2),New York(8),Other(4)	None
1243	A03	HLA-A*31:09	150	158	KSWMESEFR	KSWMESEFR	0.517	29.3	Californian(18),Indian(2),New York(8),Other(4)	None
1244	A03	HLA-A*31:11	150	158	KSWMESEFR	KSWMESEFR	0.5583	20.7	Californian(18),Indian(2),New York(8),Other(4)	None
1245	A03	HLA-A*68:10	150	158	KSWMESEFR	KSWMESEFR	0.5571	36	Californian(18),Indian(2),New York(8),Other(4)	None
1246	A03	HLA-A*68:14	150	158	KSWMESEFR	KSWMESEFR	0.5571	36	Californian(18),Indian(2),New York(8),Other(4)	None
1247	A24	HLA-A*24:02	151	159	SWMESEFRV	SWMESEFRV	0.5046	294.5	Californian(18),Indian(2),New York(8),Other(4)	None
1248	A24	HLA-A*23:04	151	159	SWMESEFRV	SWMESEFRV	0.667	34.3	Californian(18),Indian(2),New York(8),Other(4)	None
1249	A24	HLA-A*24:03	151	159	SWMESEFRV	SWMESEFRV	0.7048	37.3	Californian(18),Indian(2),New York(8),Other(4)	None
1250	A24	HLA-A*24:05	151	159	SWMESEFRV	SWMESEFRV	0.5046	294.5	Californian(18),Indian(2),New York(8),Other(4)	None
1251	A24	HLA-A*24:10	151	159	SWMESEFRV	SWMESEFRV	0.7017	35.5	Californian(18),Indian(2),New York(8),Other(4)	None
1252	A24	HLA-A*24:20	151	159	SWMESEFRV	SWMESEFRV	0.5046	294.5	Californian(18),Indian(2),New York(8),Other(4)	None
1253	A24	HLA-A*24:21	151	159	SWMESEFRV	SWMESEFRV	0.5046	294.5	Californian(18),Indian(2),New York(8),Other(4)	None
1254	A24	HLA-A*24:22	151	159	SWMESEFRV	SWMESEFRV	0.6473	84.9	Californian(18),Indian(2),New York(8),Other(4)	None
1255	A24	HLA-A*24:23	151	159	SWMESEFRV	SWMESEFRV	0.7048	37.3	Californian(18),Indian(2),New York(8),Other(4)	None
1256	A24	HLA-A*24:26	151	159	SWMESEFRV	SWMESEFRV	0.5046	294.5	Californian(18),Indian(2),New York(8),Other(4)	None
1257	A24	HLA-A*24:27	151	159	SWMESEFRV	SWMESEFRV	0.5046	294.5	Californian(18),Indian(2),New York(8),Other(4)	None
1258	A24	HLA-A*24:28	151	159	SWMESEFRV	SWMESEFRV	0.6568	108.5	Californian(18),Indian(2),New York(8),Other(4)	None
1259	A24	HLA-A*24:29	151	159	SWMESEFRV	SWMESEFRV	0.5046	294.5	Californian(18),Indian(2),New York(8),Other(4)	None
1260	A24	HLA-A*24:33	151	159	SWMESEFRV	SWMESEFRV	0.7048	37.3	Californian(18),Indian(2),New York(8),Other(4)	None
1261	A24	HLA-A*24:34	151	159	SWMESEFRV	SWMESEFRV	0.5644	183.1	Californian(18),Indian(2),New York(8),Other(4)	None
1262	A24	HLA-A*24:35	151	159	SWMESEFRV	SWMESEFRV	0.5046	294.5	Californian(18),Indian(2),New York(8),Other(4)	None
1263	A24	HLA-A*24:37	151	159	SWMESEFRV	SWMESEFRV	0.5046	294.5	Californian(18),Indian(2),New York(8),Other(4)	None
1264	A24	HLA-A*24:38	151	159	SWMESEFRV	SWMESEFRV	0.5046	294.5	Californian(18),Indian(2),New York(8),Other(4)	None
1265	A24	HLA-A*24:39	151	159	SWMESEFRV	SWMESEFRV	0.5046	294.5	Californian(18),Indian(2),New York(8),Other(4)	None
1266	A24	HLA-A*24:43	151	159	SWMESEFRV	SWMESEFRV	0.5046	294.5	Californian(18),Indian(2),New York(8),Other(4)	None
1267	A24	HLA-A*24:47	151	159	SWMESEFRV	SWMESEFRV	0.5046	294.5	Californian(18),Indian(2),New York(8),Other(4)	None
1268	A24	HLA-A*24:49	151	159	SWMESEFRV	SWMESEFRV	0.5046	294.5	Californian(18),Indian(2),New York(8),Other(4)	None
1269	A01 A24	HLA-A*29:02	151	160	SWMESEFRVY	SWMESEFRY	0.7114	31.7	Californian(18),Indian(2),New York(8),Other(4)	None
1270	A01 A24	HLA-A*29:01	151	160	SWMESEFRVY	SWMESEFRY	0.7114	31.7	Californian(18),Indian(2),New York(8),Other(4)	None
1271	A01 A24	HLA-A*29:03	151	160	SWMESEFRVY	SWMESEFRY	0.5544	171.3	Californian(18),Indian(2),New York(8),Other(4)	None
1272	A01 A24	HLA-A*29:06	151	160	SWMESEFRVY	SWMESEFRY	0.7114	31.7	Californian(18),Indian(2),New York(8),Other(4)	None
1273	A01 A24	HLA-A*29:09	151	160	SWMESEFRVY	SWMESEFRY	0.7114	31.7	Californian(18),Indian(2),New York(8),Other(4)	None
1274	A01 A24	HLA-A*29:10	151	160	SWMESEFRVY	SWMESEFRY	0.7114	31.7	Californian(18),Indian(2),New York(8),Other(4)	None
1275	A01 A24	HLA-A*29:11	151	160	SWMESEFRVY	SWMESEFRY	0.7114	31.7	Californian(18),Indian(2),New York(8),Other(4)	None
1276	A01 A24	HLA-A*29:12	151	160	SWMESEFRVY	SWMESEFRY	0.7114	31.7	Californian(18),Indian(2),New York(8),Other(4)	None
1277	A01	HLA-A*01:01	152	160	WMESEFRVY	WMESEFRVY	0.6586	926	Californian(18),Indian(2),New York(8),Other(4)	None
1278	A01	HLA-A*01:03	152	160	WMESEFRVY	WMESEFRVY	0.593	1221.3	Californian(18),Indian(2),New York(8),Other(4)	None
1279	A01	HLA-A*01:06	152	160	WMESEFRVY	WMESEFRVY	0.5	1349.8	Californian(18),Indian(2),New York(8),Other(4)	None
1280	A01	HLA-A*01:07	152	160	WMESEFRVY	WMESEFRVY	0.6536	623.4	Californian(18),Indian(2),New York(8),Other(4)	None
1281	A01	HLA-A*01:08	152	160	WMESEFRVY	WMESEFRVY	0.6705	727.6	Californian(18),Indian(2),New York(8),Other(4)	None
1282	A01	HLA-A*01:09	152	160	WMESEFRVY	WMESEFRVY	0.6586	926	Californian(18),Indian(2),New York(8),Other(4)	None
1283	A01	HLA-A*01:10	152	160	WMESEFRVY	WMESEFRVY	0.6887	638.2	Californian(18),Indian(2),New York(8),Other(4)	None
1284	A01	HLA-A*01:14	152	160	WMESEFRVY	WMESEFRVY	0.6837	673.9	Californian(18),Indian(2),New York(8),Other(4)	None
1285	A01	HLA-A*36:01	152	160	WMESEFRVY	WMESEFRVY	0.5215	644.9	Californian(18),Indian(2),New York(8),Other(4)	None
1286	A01 A24	HLA-A*29:03	152	160	WMESEFRVY	WMESEFRVY	0.5108	496.5	Californian(18),Indian(2),New York(8),Other(4)	None
1287	B62	HLA-B*15:25	152	160	WMESEFRVY	WMESEFRVY	0.5406	27.8	Californian(18),Indian(2),New York(8),Other(4)	None
1288	B62	HLA-B*15:38	152	160	WMESEFRVY	WMESEFRVY	0.5815	79.1	Californian(18),Indian(2),New York(8),Other(4)	None
1289	B62	HLA-B*15:39	152	160	WMESEFRVY	WMESEFRVY	0.5416	27.4	Californian(18),Indian(2),New York(8),Other(4)	None
1290	B62	HLA-B*15:65	152	160	WMESEFRVY	WMESEFRVY	0.5864	48.1	Californian(18),Indian(2),New York(8),Other(4)	None
1291	B27	HLA-B*15:91	153	160	MESEFRVY	MESEFR-VY	0.6327	107.9	Indian(2),New York(8),Other(4)	None
1292	B44	HLA-B*18:01	153	160	MESEFRVY	MESEFR-VY	0.8458	28.6	Indian(2),New York(8),Other(4)	None
1293	B44	HLA-B*44:02	153	160	MESEFRVY	MESEF-RVY	0.5131	434.9	Indian(2),New York(8),Other(4)	None
1294	B44	HLA-B*44:03	153	160	MESEFRVY	MESEF-RVY	0.5502	424.2	Indian(2),New York(8),Other(4)	None
1295	B44	HLA-B*15:53	153	160	MESEFRVY	MESEFR-VY	0.5616	143.6	Indian(2),New York(8),Other(4)	None
1296	B44	HLA-B*18:03	153	160	MESEFRVY	MESEFR-VY	0.5628	127.3	Indian(2),New York(8),Other(4)	None
1297	B44	HLA-B*18:05	153	160	MESEFRVY	MESEFR-VY	0.8458	28.6	Indian(2),New York(8),Other(4)	None
1298	B44	HLA-B*18:06	153	160	MESEFRVY	MESEFR-VY	0.6821	59.8	Indian(2),New York(8),Other(4)	None
1299	B44	HLA-B*18:10	153	160	MESEFRVY	MESEFR-VY	0.6833	70.9	Indian(2),New York(8),Other(4)	None
1300	B44	HLA-B*18:11	153	160	MESEFRVY	MESEFR-VY	0.7741	38.8	Indian(2),New York(8),Other(4)	None
1301	B44	HLA-B*18:13	153	160	MESEFRVY	MESEFR-VY	0.8429	41.6	Indian(2),New York(8),Other(4)	None
1302	B44	HLA-B*18:15	153	160	MESEFRVY	MESEFR-VY	0.7703	66.5	Indian(2),New York(8),Other(4)	None
1303	B44	HLA-B*18:19	153	160	MESEFRVY	MESEFR-VY	0.6571	196.4	Indian(2),New York(8),Other(4)	None
1304	B44	HLA-B*18:20	153	160	MESEFRVY	MESEFR-VY	0.8458	28.6	Indian(2),New York(8),Other(4)	None
1305	B44	HLA-B*40:20	153	160	MESEFRVY	MESEFRV-Y	0.5689	76.4	Indian(2),New York(8),Other(4)	None
1306	B44	HLA-B*44:07	153	160	MESEFRVY	MESEF-RVY	0.5502	424.2	Indian(2),New York(8),Other(4)	None
1307	B44	HLA-B*44:13	153	160	MESEFRVY	MESEF-RVY	0.5502	424.2	Indian(2),New York(8),Other(4)	None
1308	B44	HLA-B*44:16	153	160	MESEFRVY	MESEF-RVY	0.5269	241.8	Indian(2),New York(8),Other(4)	None
1309	B44	HLA-B*44:22	153	160	MESEFRVY	MESEF-RVY	0.5131	434.9	Indian(2),New York(8),Other(4)	None
1310	B44	HLA-B*44:24	153	160	MESEFRVY	MESEF-RVY	0.5131	434.9	Indian(2),New York(8),Other(4)	None
1311	B44	HLA-B*44:26	153	160	MESEFRVY	MESEF-RVY	0.5502	424.2	Indian(2),New York(8),Other(4)	None
1312	B44	HLA-B*44:27	153	160	MESEFRVY	MESEF-RVY	0.5131	434.9	Indian(2),New York(8),Other(4)	None
1313	B44	HLA-B*44:29	153	160	MESEFRVY	MESEF-RVY	0.6747	219.1	Indian(2),New York(8),Other(4)	None
1314	B44	HLA-B*44:30	153	160	MESEFRVY	MESEF-RVY	0.5502	424.2	Indian(2),New York(8),Other(4)	None
1315	B44	HLA-B*44:33	153	160	MESEFRVY	MESEF-RVY	0.5131	434.9	Indian(2),New York(8),Other(4)	None
1316	B44	HLA-B*44:35	153	160	MESEFRVY	MESEF-RVY	0.5617	438.4	Indian(2),New York(8),Other(4)	None
1317	B44	HLA-B*44:36	153	160	MESEFRVY	MESEF-RVY	0.5502	424.2	Indian(2),New York(8),Other(4)	None
1318	B44	HLA-B*44:37	153	160	MESEFRVY	MESEF-RVY	0.5576	145.9	Indian(2),New York(8),Other(4)	None
1319	B44	HLA-B*44:38	153	160	MESEFRVY	MESEF-RVY	0.5502	424.2	Indian(2),New York(8),Other(4)	None
1320	B44	HLA-B*45:01	153	161	MESEFRVYS	MESEFRVYS	0.6419	65.8	Indian(2),New York(8),Other(4)	None
1321	B44	HLA-B*45:03	153	161	MESEFRVYS	MESEFRVYS	0.6419	65.8	Indian(2),New York(8),Other(4)	None
1322	B44	HLA-B*45:04	153	161	MESEFRVYS	MESEFRVYS	0.6668	47.5	Indian(2),New York(8),Other(4)	None
1323	B44	HLA-B*45:05	153	161	MESEFRVYS	MESEFRVYS	0.7073	46.6	Indian(2),New York(8),Other(4)	None
1324	B44	HLA-B*45:07	153	161	MESEFRVYS	MESEFRVYS	0.6419	65.8	Indian(2),New York(8),Other(4)	None
1325	B44	HLA-B*50:01	153	161	MESEFRVYS	MESEFRVYS	0.5279	183.8	Indian(2),New York(8),Other(4)	None
1326	B44	HLA-B*50:04	153	161	MESEFRVYS	MESEFRVYS	0.5279	183.8	Indian(2),New York(8),Other(4)	None
1327	B44	HLA-B*40:02	155	163	SEFRVYSSA	SEFRVYSSA	0.652	33.5	Indian(2),New York(8),Other(4)	None
1328	B44	HLA-B*40:06	155	163	SEFRVYSSA	SEFRVYSSA	0.7601	34.7	Indian(2),New York(8),Other(4)	None
1329	B44	HLA-B*45:01	155	163	SEFRVYSSA	SEFRVYSSA	0.8907	16.9	Indian(2),New York(8),Other(4)	None
1330	B44	HLA-B*40:05	155	163	SEFRVYSSA	SEFRVYSSA	0.5629	62.8	Indian(2),New York(8),Other(4)	None
1331	B44	HLA-B*40:15	155	163	SEFRVYSSA	SEFRVYSSA	0.5585	125.1	Indian(2),New York(8),Other(4)	None
1332	B44	HLA-B*40:16	155	163	SEFRVYSSA	SEFRVYSSA	0.5585	125.1	Indian(2),New York(8),Other(4)	None
1333	B44	HLA-B*40:26	155	163	SEFRVYSSA	SEFRVYSSA	0.5119	67.3	Indian(2),New York(8),Other(4)	None
1334	B44	HLA-B*40:29	155	163	SEFRVYSSA	SEFRVYSSA	0.6037	34	Indian(2),New York(8),Other(4)	None
1335	B44	HLA-B*40:35	155	163	SEFRVYSSA	SEFRVYSSA	0.652	33.5	Indian(2),New York(8),Other(4)	None
1336	B44	HLA-B*40:39	155	163	SEFRVYSSA	SEFRVYSSA	0.667	35.6	Indian(2),New York(8),Other(4)	None
1337	B44	HLA-B*40:53	155	163	SEFRVYSSA	SEFRVYSSA	0.7601	34.7	Indian(2),New York(8),Other(4)	None
1338	B44	HLA-B*40:56	155	163	SEFRVYSSA	SEFRVYSSA	0.652	33.5	Indian(2),New York(8),Other(4)	None
1339	B44	HLA-B*40:57	155	163	SEFRVYSSA	SEFRVYSSA	0.652	33.5	Indian(2),New York(8),Other(4)	None
1340	B44	HLA-B*41:02	155	163	SEFRVYSSA	SEFRVYSSA	0.6407	47.5	Indian(2),New York(8),Other(4)	None
1341	B44	HLA-B*45:03	155	163	SEFRVYSSA	SEFRVYSSA	0.8907	16.9	Indian(2),New York(8),Other(4)	None
1342	B44	HLA-B*45:04	155	163	SEFRVYSSA	SEFRVYSSA	0.8728	16.1	Indian(2),New York(8),Other(4)	None
1343	B44	HLA-B*45:05	155	163	SEFRVYSSA	SEFRVYSSA	0.887	17	Indian(2),New York(8),Other(4)	None
1344	B44	HLA-B*45:07	155	163	SEFRVYSSA	SEFRVYSSA	0.8907	16.9	Indian(2),New York(8),Other(4)	None
1345	B44	HLA-B*50:01	155	163	SEFRVYSSA	SEFRVYSSA	0.9313	14.3	Indian(2),New York(8),Other(4)	None
1346	B44	HLA-B*50:02	155	163	SEFRVYSSA	SEFRVYSSA	0.8534	25.9	Indian(2),New York(8),Other(4)	None
1347	B44	HLA-B*50:04	155	163	SEFRVYSSA	SEFRVYSSA	0.9313	14.3	Indian(2),New York(8),Other(4)	None
1348	B58	HLA-B*15:17	158	168	RVYSSANNCTF	RVYSSANTF	0.6804	21.4	None	None
1349	B58	HLA-B*15:95	158	168	RVYSSANNCTF	RVYSSANTF	0.5058	57.9	None	None
1350	A24	HLA-A*23:01	159	168	VYSSANNCTF	VYSSANNTF	0.917	48.8	None	None
1351	A24	HLA-A*24:02	159	168	VYSSANNCTF	VYSSANNTF	0.9582	36.1	None	None
1352	A24	HLA-A*23:02	159	168	VYSSANNCTF	VYSSANNTF	0.9503	57.8	None	None
1353	A24	HLA-A*23:03	159	168	VYSSANNCTF	VYSSANNTF	0.917	48.8	None	None
1354	A24	HLA-A*23:04	159	168	VYSSANNCTF	VYSSANNTF	0.9321	10.9	None	None
1355	A24	HLA-A*23:06	159	168	VYSSANNCTF	VYSSANNTF	0.917	48.8	None	None
1356	A24	HLA-A*23:10	159	168	VYSSANNCTF	VYSSANNTF	0.8567	81.2	None	None
1357	A24	HLA-A*24:03	159	168	VYSSANNCTF	VYSSANNTF	0.9732	7.4	None	None
1358	A24	HLA-A*24:05	159	168	VYSSANNCTF	VYSSANNTF	0.9582	36.1	None	None
1359	A24	HLA-A*24:06	159	168	VYSSANNCTF	VYSSANNTF	0.9503	57.8	None	None
1360	A24	HLA-A*24:08	159	168	VYSSANNCTF	VYSSANNTF	0.8525	131	None	None
1361	A24	HLA-A*24:10	159	168	VYSSANNCTF	VYSSANNTF	0.9516	10	None	None
1362	A24	HLA-A*24:13	159	168	VYSSANNCTF	VYSSANNTF	0.917	48.8	None	None
1363	A24	HLA-A*24:18	159	168	VYSSANNCTF	VYSSANNTF	0.8212	35	None	None
1364	A24	HLA-A*24:20	159	168	VYSSANNCTF	VYSSANNTF	0.9582	36.1	None	None
1365	A24	HLA-A*24:21	159	168	VYSSANNCTF	VYSSANNTF	0.9582	36.1	None	None
1366	A24	HLA-A*24:22	159	168	VYSSANNCTF	VYSSANNTF	0.9584	14	None	None
1367	A24	HLA-A*24:23	159	168	VYSSANNCTF	VYSSANNTF	0.9732	7.4	None	None
1368	A24	HLA-A*24:26	159	168	VYSSANNCTF	VYSSANNTF	0.9582	36.1	None	None
1369	A24	HLA-A*24:27	159	168	VYSSANNCTF	VYSSANNTF	0.9582	36.1	None	None
1370	A24	HLA-A*24:29	159	168	VYSSANNCTF	VYSSANNTF	0.9582	36.1	None	None
1371	A24	HLA-A*24:33	159	168	VYSSANNCTF	VYSSANNTF	0.9732	7.4	None	None
1372	A24	HLA-A*24:34	159	168	VYSSANNCTF	VYSSANNTF	0.9424	46.2	None	None
1373	A24	HLA-A*24:35	159	168	VYSSANNCTF	VYSSANNTF	0.9582	36.1	None	None
1374	A24	HLA-A*24:37	159	168	VYSSANNCTF	VYSSANNTF	0.9582	36.1	None	None
1375	A24	HLA-A*24:38	159	168	VYSSANNCTF	VYSSANNTF	0.9582	36.1	None	None
1376	A24	HLA-A*24:39	159	168	VYSSANNCTF	VYSSANNTF	0.9582	36.1	None	None
1377	A24	HLA-A*24:43	159	168	VYSSANNCTF	VYSSANNTF	0.9582	36.1	None	None
1378	A24	HLA-A*24:46	159	168	VYSSANNCTF	VYSSANNTF	0.9103	59.8	None	None
1379	A24	HLA-A*24:47	159	168	VYSSANNCTF	VYSSANNTF	0.9582	36.1	None	None
1380	A24	HLA-A*24:49	159	168	VYSSANNCTF	VYSSANNTF	0.9582	36.1	None	None
1381	B07	HLA-B*35:11	160	168	YSSANNCTF	YSSANNCTF	0.5303	29.5	None	None
1382	B07	HLA-B*35:32	160	168	YSSANNCTF	YSSANNCTF	0.5049	25.5	None	None
1383	B07	HLA-B*35:35	160	168	YSSANNCTF	YSSANNCTF	0.5537	33.4	None	None
1384	B07	HLA-B*35:41	160	168	YSSANNCTF	YSSANNCTF	0.5877	14.2	None	None
1385	B07	HLA-B*35:43	160	168	YSSANNCTF	YSSANNCTF	0.5206	55.8	None	None
1386	B58	HLA-B*15:16	160	168	YSSANNCTF	YSSANNCTF	0.7436	25.3	None	None
1387	B58	HLA-B*15:17	160	168	YSSANNCTF	YSSANNCTF	0.8168	7.4	None	None
1388	B58	HLA-B*57:02	160	168	YSSANNCTF	YSSANNCTF	0.5613	131.7	None	None
1389	B58	HLA-B*58:01	160	168	YSSANNCTF	YSSANNCTF	0.5597	33.1	None	None
1390	B58	HLA-B*15:67	160	168	YSSANNCTF	YSSANNCTF	0.7436	25.3	None	None
1391	B58	HLA-B*15:95	160	168	YSSANNCTF	YSSANNCTF	0.7058	31	None	None
1392	B58	HLA-B*57:03	160	168	YSSANNCTF	YSSANNCTF	0.52	115.4	None	None
1393	B58	HLA-B*58:04	160	168	YSSANNCTF	YSSANNCTF	0.5817	25.6	None	None
1394	B58	HLA-B*58:09	160	168	YSSANNCTF	YSSANNCTF	0.5758	49.6	None	None
1395	B58	HLA-B*58:11	160	168	YSSANNCTF	YSSANNCTF	0.5597	33.1	None	None
1396	A01	HLA-A*01:01	160	170	YSSANNCTFEY	YSSANNFEY	0.7273	45.1	None	None
1397	A01	HLA-A*01:03	160	170	YSSANNCTFEY	YSSANNFEY	0.6327	76.4	None	None
1398	A01	HLA-A*01:06	160	170	YSSANNCTFEY	YSSANNFEY	0.5052	87.2	None	None
1399	A01	HLA-A*01:07	160	170	YSSANNCTFEY	YSSANNFEY	0.6031	78	None	None
1400	A01	HLA-A*01:08	160	170	YSSANNCTFEY	YSSANNFEY	0.71	38.5	None	None
1401	A01	HLA-A*01:09	160	170	YSSANNCTFEY	YSSANNFEY	0.7273	45.1	None	None
1402	A01	HLA-A*01:10	160	170	YSSANNCTFEY	YSSANNFEY	0.617	85	None	None
1403	A01	HLA-A*01:14	160	170	YSSANNCTFEY	YSSANNFEY	0.663	46.1	None	None
1404	A01	HLA-A*36:01	160	170	YSSANNCTFEY	YSSANNFEY	0.5391	54.3	None	None
1405	A01	HLA-A*36:04	160	170	YSSANNCTFEY	YSSANNFEY	0.6118	45.2	None	None
1406	A01	HLA-A*01:01	161	170	SSANNCTFEY	SSANNTFEY	0.7703	107	None	None
1407	A01	HLA-A*30:02	161	170	SSANNCTFEY	SSANNTFEY	0.5282	47.4	None	None
1408	A01	HLA-A*30:03	161	170	SSANNCTFEY	SSANNTFEY	0.5282	47.4	None	None
1409	A01	HLA-A*01:03	161	170	SSANNCTFEY	SSANNTFEY	0.6876	172.5	None	None
1410	A01	HLA-A*01:06	161	170	SSANNCTFEY	SSANNTFEY	0.7022	73.1	None	None
1411	A01	HLA-A*01:07	161	170	SSANNCTFEY	SSANNTFEY	0.7204	94.6	None	None
1412	A01	HLA-A*01:08	161	170	SSANNCTFEY	SSANNTFEY	0.7846	80.9	None	None
1413	A01	HLA-A*01:09	161	170	SSANNCTFEY	SSANNTFEY	0.7703	107	None	None
1414	A01	HLA-A*01:10	161	170	SSANNCTFEY	SSANNTFEY	0.7739	80	None	None
1415	A01	HLA-A*01:12	161	170	SSANNCTFEY	SSANNTFEY	0.5055	217	None	None
1416	A01	HLA-A*01:14	161	170	SSANNCTFEY	SSANNTFEY	0.7519	87.2	None	None
1417	A01	HLA-A*26:19	161	170	SSANNCTFEY	SSANNTFEY	0.5341	116.7	None	None
1418	A01	HLA-A*30:12	161	170	SSANNCTFEY	SSANNTFEY	0.5282	47.4	None	None
1419	A01	HLA-A*36:01	161	170	SSANNCTFEY	SSANNTFEY	0.7073	64	None	None
1420	A01	HLA-A*36:02	161	170	SSANNCTFEY	SSANNTFEY	0.6078	98.5	None	None
1421	A01	HLA-A*36:04	161	170	SSANNCTFEY	SSANNTFEY	0.727	62.1	None	None
1422	A01	HLA-A*01:01	162	170	SANNCTFEY	SANNCTFEY	0.6674	324.7	None	None
1423	A01	HLA-A*30:02	162	170	SANNCTFEY	SANNCTFEY	0.5717	47.6	None	None
1424	A01	HLA-A*30:03	162	170	SANNCTFEY	SANNCTFEY	0.5717	47.6	None	None
1425	A01	HLA-A*01:03	162	170	SANNCTFEY	SANNCTFEY	0.5744	552.7	None	None
1426	A01	HLA-A*01:06	162	170	SANNCTFEY	SANNCTFEY	0.6641	166.2	None	None
1427	A01	HLA-A*01:07	162	170	SANNCTFEY	SANNCTFEY	0.6395	280.1	None	None
1428	A01	HLA-A*01:08	162	170	SANNCTFEY	SANNCTFEY	0.6944	211.5	None	None
1429	A01	HLA-A*01:09	162	170	SANNCTFEY	SANNCTFEY	0.6674	324.7	None	None
1430	A01	HLA-A*01:10	162	170	SANNCTFEY	SANNCTFEY	0.7209	210.3	None	None
1431	A01	HLA-A*01:12	162	170	SANNCTFEY	SANNCTFEY	0.5654	331.5	None	None
1432	A01	HLA-A*01:14	162	170	SANNCTFEY	SANNCTFEY	0.6665	249.8	None	None
1433	A01	HLA-A*26:19	162	170	SANNCTFEY	SANNCTFEY	0.5571	229.4	None	None
1434	A01	HLA-A*30:09	162	170	SANNCTFEY	SANNCTFEY	0.5586	51.6	None	None
1435	A01	HLA-A*30:12	162	170	SANNCTFEY	SANNCTFEY	0.5717	47.6	None	None
1436	A01	HLA-A*36:01	162	170	SANNCTFEY	SANNCTFEY	0.6682	135.5	None	None
1437	A01	HLA-A*36:02	162	170	SANNCTFEY	SANNCTFEY	0.605	187	None	None
1438	A01	HLA-A*36:04	162	170	SANNCTFEY	SANNCTFEY	0.6738	158.7	None	None
1439	A01 A24	HLA-A*29:02	162	170	SANNCTFEY	SANNCTFEY	0.7814	16.8	None	None
1440	A01 A24	HLA-A*29:01	162	170	SANNCTFEY	SANNCTFEY	0.7814	16.8	None	None
1441	A01 A24	HLA-A*29:03	162	170	SANNCTFEY	SANNCTFEY	0.6647	65.6	None	None
1442	A01 A24	HLA-A*29:06	162	170	SANNCTFEY	SANNCTFEY	0.7814	16.8	None	None
1443	A01 A24	HLA-A*29:09	162	170	SANNCTFEY	SANNCTFEY	0.7814	16.8	None	None
1444	A01 A24	HLA-A*29:10	162	170	SANNCTFEY	SANNCTFEY	0.7814	16.8	None	None
1445	A01 A24	HLA-A*29:11	162	170	SANNCTFEY	SANNCTFEY	0.7814	16.8	None	None
1446	A01 A24	HLA-A*29:12	162	170	SANNCTFEY	SANNCTFEY	0.7814	16.8	None	None
1447	B07	HLA-B*35:01	162	170	SANNCTFEY	SANNCTFEY	0.6698	14.1	None	None
1448	B07	HLA-B*35:07	162	170	SANNCTFEY	SANNCTFEY	0.6698	14.1	None	None
1449	B07	HLA-B*35:08	162	170	SANNCTFEY	SANNCTFEY	0.5112	71.5	None	None
1450	B07	HLA-B*35:11	162	170	SANNCTFEY	SANNCTFEY	0.5536	39.8	None	None
1451	B07	HLA-B*35:15	162	170	SANNCTFEY	SANNCTFEY	0.5711	34.6	None	None
1452	B07	HLA-B*35:24	162	170	SANNCTFEY	SANNCTFEY	0.5434	41.3	None	None
1453	B07	HLA-B*35:32	162	170	SANNCTFEY	SANNCTFEY	0.7098	12.8	None	None
1454	B07	HLA-B*35:35	162	170	SANNCTFEY	SANNCTFEY	0.7379	13.3	None	None
1455	B07	HLA-B*35:41	162	170	SANNCTFEY	SANNCTFEY	0.7881	7.4	None	None
1456	B07	HLA-B*35:42	162	170	SANNCTFEY	SANNCTFEY	0.6698	14.1	None	None
1457	B07	HLA-B*35:54	162	170	SANNCTFEY	SANNCTFEY	0.6698	14.1	None	None
1458	B07	HLA-B*35:57	162	170	SANNCTFEY	SANNCTFEY	0.6698	14.1	None	None
1459	B07	HLA-B*35:61	162	170	SANNCTFEY	SANNCTFEY	0.5112	71.5	None	None
1460	A24	HLA-A*24:02	167	175	TFEYVSQPF	TFEYVSQPF	0.5365	424.5	None	None
1461	A24	HLA-A*23:02	167	175	TFEYVSQPF	TFEYVSQPF	0.5124	690.8	None	None
1462	A24	HLA-A*23:04	167	175	TFEYVSQPF	TFEYVSQPF	0.5826	54	None	None
1463	A24	HLA-A*24:03	167	175	TFEYVSQPF	TFEYVSQPF	0.6889	47.1	None	None
1464	A24	HLA-A*24:05	167	175	TFEYVSQPF	TFEYVSQPF	0.5365	424.5	None	None
1465	A24	HLA-A*24:06	167	175	TFEYVSQPF	TFEYVSQPF	0.5124	690.8	None	None
1466	A24	HLA-A*24:10	167	175	TFEYVSQPF	TFEYVSQPF	0.6744	53.4	None	None
1467	A24	HLA-A*24:20	167	175	TFEYVSQPF	TFEYVSQPF	0.5365	424.5	None	None
1468	A24	HLA-A*24:21	167	175	TFEYVSQPF	TFEYVSQPF	0.5365	424.5	None	None
1469	A24	HLA-A*24:22	167	175	TFEYVSQPF	TFEYVSQPF	0.6382	102.9	None	None
1470	A24	HLA-A*24:23	167	175	TFEYVSQPF	TFEYVSQPF	0.6889	47.1	None	None
1471	A24	HLA-A*24:26	167	175	TFEYVSQPF	TFEYVSQPF	0.5365	424.5	None	None
1472	A24	HLA-A*24:27	167	175	TFEYVSQPF	TFEYVSQPF	0.5365	424.5	None	None
1473	A24	HLA-A*24:29	167	175	TFEYVSQPF	TFEYVSQPF	0.5365	424.5	None	None
1474	A24	HLA-A*24:33	167	175	TFEYVSQPF	TFEYVSQPF	0.6889	47.1	None	None
1475	A24	HLA-A*24:34	167	175	TFEYVSQPF	TFEYVSQPF	0.5518	449.1	None	None
1476	A24	HLA-A*24:35	167	175	TFEYVSQPF	TFEYVSQPF	0.5365	424.5	None	None
1477	A24	HLA-A*24:37	167	175	TFEYVSQPF	TFEYVSQPF	0.5365	424.5	None	None
1478	A24	HLA-A*24:38	167	175	TFEYVSQPF	TFEYVSQPF	0.5365	424.5	None	None
1479	A24	HLA-A*24:39	167	175	TFEYVSQPF	TFEYVSQPF	0.5365	424.5	None	None
1480	A24	HLA-A*24:43	167	175	TFEYVSQPF	TFEYVSQPF	0.5365	424.5	None	None
1481	A24	HLA-A*24:46	167	175	TFEYVSQPF	TFEYVSQPF	0.5197	502.7	None	None
1482	A24	HLA-A*24:47	167	175	TFEYVSQPF	TFEYVSQPF	0.5365	424.5	None	None
1483	A24	HLA-A*24:49	167	175	TFEYVSQPF	TFEYVSQPF	0.5365	424.5	None	None
1484	B44	HLA-B*18:01	168	175	FEYVSQPF	FEY-VSQPF	0.5811	28.2	None	None
1485	B44	HLA-B*18:05	168	175	FEYVSQPF	FEY-VSQPF	0.5811	28.2	None	None
1486	B44	HLA-B*18:13	168	175	FEYVSQPF	FEY-VSQPF	0.5593	68.6	None	None
1487	B44	HLA-B*18:15	168	175	FEYVSQPF	FEY-VSQPF	0.5051	55.7	None	None
1488	B44	HLA-B*18:20	168	175	FEYVSQPF	FEY-VSQPF	0.5811	28.2	None	None
1489	B27	HLA-B*39:02	168	176	FEYVSQPFL	FEYVSQPFL	0.6813	45.1	None	None
1490	B27	HLA-B*39:23	168	176	FEYVSQPFL	FEYVSQPFL	0.6813	45.1	None	None
1491	B27	HLA-B*40:12	168	176	FEYVSQPFL	FEYVSQPFL	0.5354	382.2	None	None
1492	B27	HLA-B*48:03	168	176	FEYVSQPFL	FEYVSQPFL	0.5354	382.2	None	None
1493	B27	HLA-B*48:10	168	176	FEYVSQPFL	FEYVSQPFL	0.5246	200.3	None	None
1494	B27	HLA-B*48:12	168	176	FEYVSQPFL	FEYVSQPFL	0.5246	200.3	None	None
1495	B27	HLA-B*48:13	168	176	FEYVSQPFL	FEYVSQPFL	0.5246	200.3	None	None
1496	B44	HLA-B*37:01	168	176	FEYVSQPFL	FEYVSQPFL	0.6847	216.5	None	None
1497	B44	HLA-B*40:01	168	176	FEYVSQPFL	FEYVSQPFL	0.9485	14.8	None	None
1498	B44	HLA-B*40:02	168	176	FEYVSQPFL	FEYVSQPFL	0.8998	18	None	None
1499	B44	HLA-B*40:06	168	176	FEYVSQPFL	FEYVSQPFL	0.7587	109.5	None	None
1500	B44	HLA-B*37:04	168	176	FEYVSQPFL	FEYVSQPFL	0.6712	433.4	None	None
1501	B44	HLA-B*40:05	168	176	FEYVSQPFL	FEYVSQPFL	0.7104	45.3	None	None
1502	B44	HLA-B*40:11	168	176	FEYVSQPFL	FEYVSQPFL	0.905	12	None	None
1503	B44	HLA-B*40:14	168	176	FEYVSQPFL	FEYVSQPFL	0.905	12	None	None
1504	B44	HLA-B*40:15	168	176	FEYVSQPFL	FEYVSQPFL	0.7239	128.7	None	None
1505	B44	HLA-B*40:16	168	176	FEYVSQPFL	FEYVSQPFL	0.7239	128.7	None	None
1506	B44	HLA-B*40:20	168	176	FEYVSQPFL	FEYVSQPFL	0.55	50.2	None	None
1507	B44	HLA-B*40:26	168	176	FEYVSQPFL	FEYVSQPFL	0.7736	20.2	None	None
1508	B44	HLA-B*40:29	168	176	FEYVSQPFL	FEYVSQPFL	0.838	21.7	None	None
1509	B44	HLA-B*40:35	168	176	FEYVSQPFL	FEYVSQPFL	0.8998	18	None	None
1510	B44	HLA-B*40:39	168	176	FEYVSQPFL	FEYVSQPFL	0.8825	19.8	None	None
1511	B44	HLA-B*40:40	168	176	FEYVSQPFL	FEYVSQPFL	0.7627	47.1	None	None
1512	B44	HLA-B*40:49	168	176	FEYVSQPFL	FEYVSQPFL	0.7985	63.5	None	None
1513	B44	HLA-B*40:50	168	176	FEYVSQPFL	FEYVSQPFL	0.7931	24.4	None	None
1514	B44	HLA-B*40:53	168	176	FEYVSQPFL	FEYVSQPFL	0.7587	109.5	None	None
1515	B44	HLA-B*40:54	168	176	FEYVSQPFL	FEYVSQPFL	0.9485	14.8	None	None
1516	B44	HLA-B*40:55	168	176	FEYVSQPFL	FEYVSQPFL	0.9485	14.8	None	None
1517	B44	HLA-B*40:56	168	176	FEYVSQPFL	FEYVSQPFL	0.8998	18	None	None
1518	B44	HLA-B*40:57	168	176	FEYVSQPFL	FEYVSQPFL	0.8998	18	None	None
1519	B44	HLA-B*41:02	168	176	FEYVSQPFL	FEYVSQPFL	0.8406	37.9	None	None
1520	B44	HLA-B*41:03	168	176	FEYVSQPFL	FEYVSQPFL	0.8113	28.3	None	None
1521	B44	HLA-B*45:04	168	176	FEYVSQPFL	FEYVSQPFL	0.6477	188.1	None	None
1522	B44	HLA-B*50:01	168	176	FEYVSQPFL	FEYVSQPFL	0.5682	225.4	None	None
1523	B44	HLA-B*50:04	168	176	FEYVSQPFL	FEYVSQPFL	0.5682	225.4	None	None
1524	A24	HLA-A*23:04	168	177	FEYVSQPFLM	FYVSQPFLM	0.5386	23	None	None
1525	A24	HLA-A*24:10	168	177	FEYVSQPFLM	FYVSQPFLM	0.5891	40.8	None	None
1526	B44	HLA-B*40:01	168	177	FEYVSQPFLM	FEYSQPFLM	0.5398	69.3	None	None
1527	B44	HLA-B*40:54	168	177	FEYVSQPFLM	FEYSQPFLM	0.5398	69.3	None	None
1528	B44	HLA-B*40:55	168	177	FEYVSQPFLM	FEYSQPFLM	0.5398	69.3	None	None
1529	A24	HLA-A*23:01	169	177	EYVSQPFLM	EYVSQPFLM	0.8499	162.7	None	None
1530	A24	HLA-A*24:02	169	177	EYVSQPFLM	EYVSQPFLM	0.8484	269.8	None	None
1531	A24	HLA-A*23:02	169	177	EYVSQPFLM	EYVSQPFLM	0.8797	229.7	None	None
1532	A24	HLA-A*23:03	169	177	EYVSQPFLM	EYVSQPFLM	0.8499	162.7	None	None
1533	A24	HLA-A*23:04	169	177	EYVSQPFLM	EYVSQPFLM	0.8708	56.8	None	None
1534	A24	HLA-A*23:06	169	177	EYVSQPFLM	EYVSQPFLM	0.8499	162.7	None	None
1535	A24	HLA-A*23:10	169	177	EYVSQPFLM	EYVSQPFLM	0.8502	120.5	None	None
1536	A24	HLA-A*24:03	169	177	EYVSQPFLM	EYVSQPFLM	0.8798	70.9	None	None
1537	A24	HLA-A*24:05	169	177	EYVSQPFLM	EYVSQPFLM	0.8484	269.8	None	None
1538	A24	HLA-A*24:06	169	177	EYVSQPFLM	EYVSQPFLM	0.8797	229.7	None	None
1539	A24	HLA-A*24:08	169	177	EYVSQPFLM	EYVSQPFLM	0.7575	516	None	None
1540	A24	HLA-A*24:10	169	177	EYVSQPFLM	EYVSQPFLM	0.8711	54.1	None	None
1541	A24	HLA-A*24:13	169	177	EYVSQPFLM	EYVSQPFLM	0.8499	162.7	None	None
1542	A24	HLA-A*24:18	169	177	EYVSQPFLM	EYVSQPFLM	0.6396	456.2	None	None
1543	A24	HLA-A*24:20	169	177	EYVSQPFLM	EYVSQPFLM	0.8484	269.8	None	None
1544	A24	HLA-A*24:21	169	177	EYVSQPFLM	EYVSQPFLM	0.8484	269.8	None	None
1545	A24	HLA-A*24:22	169	177	EYVSQPFLM	EYVSQPFLM	0.8978	69	None	None
1546	A24	HLA-A*24:23	169	177	EYVSQPFLM	EYVSQPFLM	0.8798	70.9	None	None
1547	A24	HLA-A*24:26	169	177	EYVSQPFLM	EYVSQPFLM	0.8484	269.8	None	None
1548	A24	HLA-A*24:27	169	177	EYVSQPFLM	EYVSQPFLM	0.8484	269.8	None	None
1549	A24	HLA-A*24:28	169	177	EYVSQPFLM	EYVSQPFLM	0.5048	1051	None	None
1550	A24	HLA-A*24:29	169	177	EYVSQPFLM	EYVSQPFLM	0.8484	269.8	None	None
1551	A24	HLA-A*24:33	169	177	EYVSQPFLM	EYVSQPFLM	0.8798	70.9	None	None
1552	A24	HLA-A*24:34	169	177	EYVSQPFLM	EYVSQPFLM	0.8551	218.6	None	None
1553	A24	HLA-A*24:35	169	177	EYVSQPFLM	EYVSQPFLM	0.8484	269.8	None	None
1554	A24	HLA-A*24:37	169	177	EYVSQPFLM	EYVSQPFLM	0.8484	269.8	None	None
1555	A24	HLA-A*24:38	169	177	EYVSQPFLM	EYVSQPFLM	0.8484	269.8	None	None
1556	A24	HLA-A*24:39	169	177	EYVSQPFLM	EYVSQPFLM	0.8484	269.8	None	None
1557	A24	HLA-A*24:43	169	177	EYVSQPFLM	EYVSQPFLM	0.8484	269.8	None	None
1558	A24	HLA-A*24:46	169	177	EYVSQPFLM	EYVSQPFLM	0.851	187.3	None	None
1559	A24	HLA-A*24:47	169	177	EYVSQPFLM	EYVSQPFLM	0.8484	269.8	None	None
1560	A24	HLA-A*24:49	169	177	EYVSQPFLM	EYVSQPFLM	0.8484	269.8	None	None
1561	B58	HLA-B*58:08	171	179	VSQPFLMDL	VSQPFLMDL	0.6345	624.7	None	None
1562	A03	HLA-A*31:01	182	190	KQGNFKNLR	KQGNFKNLR	0.6717	16	Brasilian(10),Other(1)	None
1563	A03	HLA-A*31:03	182	190	KQGNFKNLR	KQGNFKNLR	0.768	14.4	Brasilian(10),Other(1)	None
1564	A03	HLA-A*31:04	182	190	KQGNFKNLR	KQGNFKNLR	0.768	14.4	Brasilian(10),Other(1)	None
1565	A03	HLA-A*31:06	182	190	KQGNFKNLR	KQGNFKNLR	0.7159	14.5	Brasilian(10),Other(1)	None
1566	A03	HLA-A*31:09	182	190	KQGNFKNLR	KQGNFKNLR	0.6571	20.7	Brasilian(10),Other(1)	None
1567	A03	HLA-A*31:11	182	190	KQGNFKNLR	KQGNFKNLR	0.6717	16	Brasilian(10),Other(1)	None
1568	B27	HLA-B*15:03	184	192	GNFKNLREF	GNFKNLREF	0.6499	74.8	Brasilian(10),Other(1)	None
1569	B27	HLA-B*15:62	184	192	GNFKNLREF	GNFKNLREF	0.6307	80.7	Brasilian(10),Other(1)	None
1570	B27	HLA-B*15:69	184	192	GNFKNLREF	GNFKNLREF	0.546	194.5	Brasilian(10),Other(1)	None
1571	B27	HLA-B*15:74	184	192	GNFKNLREF	GNFKNLREF	0.6596	57.6	Brasilian(10),Other(1)	None
1572	B27	HLA-B*15:98	184	192	GNFKNLREF	GNFKNLREF	0.6499	74.8	Brasilian(10),Other(1)	None
1573	B27	HLA-B*15:03	186	194	FKNLREFVF	FKNLREFVF	0.5195	12.4	Brasilian(10),Other(1)	None
1574	B27	HLA-B*15:74	186	194	FKNLREFVF	FKNLREFVF	0.5086	11.3	Brasilian(10),Other(1)	None
1575	B27	HLA-B*15:98	186	194	FKNLREFVF	FKNLREFVF	0.5195	12.4	Brasilian(10),Other(1)	None
1576	B44	HLA-B*40:02	190	197	REFVFKNI	REF-VFKNI	0.6104	65.8	Brasilian(10)	None
1577	B44	HLA-B*40:29	190	197	REFVFKNI	REF-VFKNI	0.5309	75	Brasilian(10)	None
1578	B44	HLA-B*40:35	190	197	REFVFKNI	REF-VFKNI	0.6104	65.8	Brasilian(10)	None
1579	B44	HLA-B*40:39	190	197	REFVFKNI	REF-VFKNI	0.6464	60.6	Brasilian(10)	None
1580	B44	HLA-B*40:56	190	197	REFVFKNI	REF-VFKNI	0.6104	65.8	Brasilian(10)	None
1581	B44	HLA-B*40:57	190	197	REFVFKNI	REF-VFKNI	0.6104	65.8	Brasilian(10)	None
1582	B44	HLA-B*41:02	190	197	REFVFKNI	REF-VFKNI	0.6992	53.9	Brasilian(10)	None
1583	B44	HLA-B*40:20	190	200	REFVFKNIDGY	REFKNIDGY	0.5832	35.7	Brasilian(10)	None
1584	B44	HLA-B*44:16	190	200	REFVFKNIDGY	REFKNIDGY	0.5278	129.3	Brasilian(10)	None
1585	B44	HLA-B*44:29	190	200	REFVFKNIDGY	REFKNIDGY	0.5841	182.2	Brasilian(10)	None
1586	B44	HLA-B*44:37	190	200	REFVFKNIDGY	REFKNIDGY	0.5135	100.3	Brasilian(10)	None
1587	A01	HLA-A*26:01	191	200	EFVFKNIDGY	EVFKNIDGY	0.8157	70.1	None	None
1588	A01	HLA-A*26:02	191	200	EFVFKNIDGY	EVFKNIDGY	0.9206	15.6	None	None
1589	A01	HLA-A*26:04	191	200	EFVFKNIDGY	EVFKNIDGY	0.6376	164.9	None	None
1590	A01	HLA-A*26:05	191	200	EFVFKNIDGY	EVFKNIDGY	0.7735	77.2	None	None
1591	A01	HLA-A*26:08	191	200	EFVFKNIDGY	EVFKNIDGY	0.6318	159.3	None	None
1592	A01	HLA-A*26:09	191	200	EFVFKNIDGY	EVFKNIDGY	0.751	89.3	None	None
1593	A01	HLA-A*26:10	191	200	EFVFKNIDGY	EVFKNIDGY	0.8157	70.1	None	None
1594	A01	HLA-A*26:12	191	200	EFVFKNIDGY	EVFKNIDGY	0.6509	109.9	None	None
1595	A01	HLA-A*26:13	191	200	EFVFKNIDGY	EVFKNIDGY	0.7343	97.4	None	None
1596	A01	HLA-A*26:14	191	200	EFVFKNIDGY	EVFKNIDGY	0.8157	70.1	None	None
1597	A01	HLA-A*26:15	191	200	EFVFKNIDGY	EVFKNIDGY	0.8157	70.1	None	None
1598	A01	HLA-A*26:17	191	200	EFVFKNIDGY	EVFKNIDGY	0.8157	70.1	None	None
1599	A01	HLA-A*26:18	191	200	EFVFKNIDGY	EVFKNIDGY	0.6509	109.9	None	None
1600	A01	HLA-A*26:23	191	200	EFVFKNIDGY	EVFKNIDGY	0.8157	70.1	None	None
1601	A01	HLA-A*26:24	191	200	EFVFKNIDGY	EVFKNIDGY	0.8157	70.1	None	None
1602	A01	HLA-A*26:26	191	200	EFVFKNIDGY	EVFKNIDGY	0.8157	70.1	None	None
1603	A01	HLA-A*01:01	192	200	FVFKNIDGY	FVFKNIDGY	0.5476	2385.6	None	None
1604	A01	HLA-A*26:01	192	200	FVFKNIDGY	FVFKNIDGY	0.9119	29.3	None	None
1605	A01	HLA-A*26:02	192	200	FVFKNIDGY	FVFKNIDGY	0.9721	6.9	None	None
1606	A01	HLA-A*26:03	192	200	FVFKNIDGY	FVFKNIDGY	0.7319	93.4	None	None
1607	A01	HLA-A*30:02	192	200	FVFKNIDGY	FVFKNIDGY	0.5825	296.6	None	None
1608	A01	HLA-A*30:03	192	200	FVFKNIDGY	FVFKNIDGY	0.5825	296.6	None	None
1609	A01	HLA-A*30:04	192	200	FVFKNIDGY	FVFKNIDGY	0.512	551.5	None	None
1610	A01	HLA-A*01:06	192	200	FVFKNIDGY	FVFKNIDGY	0.6766	825.8	None	None
1611	A01	HLA-A*01:07	192	200	FVFKNIDGY	FVFKNIDGY	0.5976	1606.3	None	None
1612	A01	HLA-A*01:08	192	200	FVFKNIDGY	FVFKNIDGY	0.5838	1774.6	None	None
1613	A01	HLA-A*01:09	192	200	FVFKNIDGY	FVFKNIDGY	0.5476	2385.6	None	None
1614	A01	HLA-A*01:10	192	200	FVFKNIDGY	FVFKNIDGY	0.6209	1485.3	None	None
1615	A01	HLA-A*01:14	192	200	FVFKNIDGY	FVFKNIDGY	0.5284	2457.5	None	None
1616	A01	HLA-A*26:04	192	200	FVFKNIDGY	FVFKNIDGY	0.853	43	None	None
1617	A01	HLA-A*26:05	192	200	FVFKNIDGY	FVFKNIDGY	0.8748	43.4	None	None
1618	A01	HLA-A*26:06	192	200	FVFKNIDGY	FVFKNIDGY	0.7319	93.4	None	None
1619	A01	HLA-A*26:07	192	200	FVFKNIDGY	FVFKNIDGY	0.929	18.6	None	None
1620	A01	HLA-A*26:08	192	200	FVFKNIDGY	FVFKNIDGY	0.8385	43.9	None	None
1621	A01	HLA-A*26:09	192	200	FVFKNIDGY	FVFKNIDGY	0.9239	24.2	None	None
1622	A01	HLA-A*26:10	192	200	FVFKNIDGY	FVFKNIDGY	0.9119	29.3	None	None
1623	A01	HLA-A*26:12	192	200	FVFKNIDGY	FVFKNIDGY	0.8495	32.8	None	None
1624	A01	HLA-A*26:13	192	200	FVFKNIDGY	FVFKNIDGY	0.8696	40.2	None	None
1625	A01	HLA-A*26:14	192	200	FVFKNIDGY	FVFKNIDGY	0.9119	29.3	None	None
1626	A01	HLA-A*26:15	192	200	FVFKNIDGY	FVFKNIDGY	0.9119	29.3	None	None
1627	A01	HLA-A*26:17	192	200	FVFKNIDGY	FVFKNIDGY	0.9119	29.3	None	None
1628	A01	HLA-A*26:18	192	200	FVFKNIDGY	FVFKNIDGY	0.8495	32.8	None	None
1629	A01	HLA-A*26:19	192	200	FVFKNIDGY	FVFKNIDGY	0.8978	37.9	None	None
1630	A01	HLA-A*26:21	192	200	FVFKNIDGY	FVFKNIDGY	0.7319	93.4	None	None
1631	A01	HLA-A*26:23	192	200	FVFKNIDGY	FVFKNIDGY	0.9119	29.3	None	None
1632	A01	HLA-A*26:24	192	200	FVFKNIDGY	FVFKNIDGY	0.9119	29.3	None	None
1633	A01	HLA-A*26:26	192	200	FVFKNIDGY	FVFKNIDGY	0.9119	29.3	None	None
1634	A01	HLA-A*30:06	192	200	FVFKNIDGY	FVFKNIDGY	0.512	551.5	None	None
1635	A01	HLA-A*30:09	192	200	FVFKNIDGY	FVFKNIDGY	0.5022	540.9	None	None
1636	A01	HLA-A*30:12	192	200	FVFKNIDGY	FVFKNIDGY	0.5825	296.6	None	None
1637	A01	HLA-A*36:01	192	200	FVFKNIDGY	FVFKNIDGY	0.5498	1163.6	None	None
1638	A01	HLA-A*36:04	192	200	FVFKNIDGY	FVFKNIDGY	0.5735	1012.6	None	None
1639	A01 A24	HLA-A*29:02	192	200	FVFKNIDGY	FVFKNIDGY	0.9181	21.9	None	None
1640	A01 A24	HLA-A*29:01	192	200	FVFKNIDGY	FVFKNIDGY	0.9181	21.9	None	None
1641	A01 A24	HLA-A*29:03	192	200	FVFKNIDGY	FVFKNIDGY	0.814	124.8	None	None
1642	A01 A24	HLA-A*29:05	192	200	FVFKNIDGY	FVFKNIDGY	0.6624	195.2	None	None
1643	A01 A24	HLA-A*29:06	192	200	FVFKNIDGY	FVFKNIDGY	0.9181	21.9	None	None
1644	A01 A24	HLA-A*29:09	192	200	FVFKNIDGY	FVFKNIDGY	0.9181	21.9	None	None
1645	A01 A24	HLA-A*29:10	192	200	FVFKNIDGY	FVFKNIDGY	0.9181	21.9	None	None
1646	A01 A24	HLA-A*29:11	192	200	FVFKNIDGY	FVFKNIDGY	0.9181	21.9	None	None
1647	A01 A24	HLA-A*29:12	192	200	FVFKNIDGY	FVFKNIDGY	0.9181	21.9	None	None
1648	A03	HLA-A*66:01	192	200	FVFKNIDGY	FVFKNIDGY	0.6341	164.4	None	None
1649	A03	HLA-A*68:01	192	200	FVFKNIDGY	FVFKNIDGY	0.6109	120.9	None	None
1650	A03	HLA-A*34:02	192	200	FVFKNIDGY	FVFKNIDGY	0.5463	290.9	None	None
1651	A03	HLA-A*34:03	192	200	FVFKNIDGY	FVFKNIDGY	0.5463	290.9	None	None
1652	A03	HLA-A*34:04	192	200	FVFKNIDGY	FVFKNIDGY	0.5463	290.9	None	None
1653	A03	HLA-A*34:06	192	200	FVFKNIDGY	FVFKNIDGY	0.6689	73.3	None	None
1654	A03	HLA-A*66:02	192	200	FVFKNIDGY	FVFKNIDGY	0.6529	164.4	None	None
1655	A03	HLA-A*66:03	192	200	FVFKNIDGY	FVFKNIDGY	0.6992	124.7	None	None
1656	A03	HLA-A*66:04	192	200	FVFKNIDGY	FVFKNIDGY	0.5137	461.5	None	None
1657	A03	HLA-A*68:03	192	200	FVFKNIDGY	FVFKNIDGY	0.5247	247.9	None	None
1658	A03	HLA-A*68:08	192	200	FVFKNIDGY	FVFKNIDGY	0.5341	223.4	None	None
1659	A03	HLA-A*68:12	192	200	FVFKNIDGY	FVFKNIDGY	0.6109	120.9	None	None
1660	A03	HLA-A*68:16	192	200	FVFKNIDGY	FVFKNIDGY	0.6109	120.9	None	None
1661	A03	HLA-A*68:19	192	200	FVFKNIDGY	FVFKNIDGY	0.6109	120.9	None	None
1662	A03	HLA-A*68:21	192	200	FVFKNIDGY	FVFKNIDGY	0.6109	120.9	None	None
1663	A03	HLA-A*68:22	192	200	FVFKNIDGY	FVFKNIDGY	0.6109	120.9	None	None
1664	A03	HLA-A*68:24	192	200	FVFKNIDGY	FVFKNIDGY	0.6109	120.9	None	None
1665	A03	HLA-A*68:25	192	200	FVFKNIDGY	FVFKNIDGY	0.6109	120.9	None	None
1666	B07	HLA-B*15:08	192	200	FVFKNIDGY	FVFKNIDGY	0.5399	244.5	None	None
1667	B07	HLA-B*35:01	192	200	FVFKNIDGY	FVFKNIDGY	0.7837	22.7	None	None
1668	B07	HLA-B*35:07	192	200	FVFKNIDGY	FVFKNIDGY	0.7837	22.7	None	None
1669	B07	HLA-B*35:11	192	200	FVFKNIDGY	FVFKNIDGY	0.7481	34.3	None	None
1670	B07	HLA-B*35:14	192	200	FVFKNIDGY	FVFKNIDGY	0.677	83.5	None	None
1671	B07	HLA-B*35:15	192	200	FVFKNIDGY	FVFKNIDGY	0.5935	110.3	None	None
1672	B07	HLA-B*35:21	192	200	FVFKNIDGY	FVFKNIDGY	0.6843	81.3	None	None
1673	B07	HLA-B*35:24	192	200	FVFKNIDGY	FVFKNIDGY	0.6882	62.7	None	None
1674	B07	HLA-B*35:32	192	200	FVFKNIDGY	FVFKNIDGY	0.8032	22.3	None	None
1675	B07	HLA-B*35:35	192	200	FVFKNIDGY	FVFKNIDGY	0.7847	30.4	None	None
1676	B07	HLA-B*35:41	192	200	FVFKNIDGY	FVFKNIDGY	0.8905	9	None	None
1677	B07	HLA-B*35:42	192	200	FVFKNIDGY	FVFKNIDGY	0.7837	22.7	None	None
1678	B07	HLA-B*35:43	192	200	FVFKNIDGY	FVFKNIDGY	0.7054	74.9	None	None
1679	B07	HLA-B*35:46	192	200	FVFKNIDGY	FVFKNIDGY	0.5961	75.6	None	None
1680	B07	HLA-B*35:54	192	200	FVFKNIDGY	FVFKNIDGY	0.7837	22.7	None	None
1681	B07	HLA-B*35:57	192	200	FVFKNIDGY	FVFKNIDGY	0.7837	22.7	None	None
1682	B27	HLA-B*15:03	192	200	FVFKNIDGY	FVFKNIDGY	0.5282	54.3	None	None
1683	B27	HLA-B*15:62	192	200	FVFKNIDGY	FVFKNIDGY	0.5448	48.8	None	None
1684	B27	HLA-B*15:74	192	200	FVFKNIDGY	FVFKNIDGY	0.5716	38	None	None
1685	B27	HLA-B*15:98	192	200	FVFKNIDGY	FVFKNIDGY	0.5282	54.3	None	None
1686	B58	HLA-B*15:16	192	200	FVFKNIDGY	FVFKNIDGY	0.567	765.2	None	None
1687	B58	HLA-B*15:17	192	200	FVFKNIDGY	FVFKNIDGY	0.8376	61.7	None	None
1688	B58	HLA-B*15:67	192	200	FVFKNIDGY	FVFKNIDGY	0.567	765.2	None	None
1689	B62	HLA-B*15:01	192	200	FVFKNIDGY	FVFKNIDGY	0.678	107.8	None	None
1690	B62	HLA-B*15:02	192	200	FVFKNIDGY	FVFKNIDGY	0.6067	90.6	None	None
1691	B62	HLA-B*15:05	192	200	FVFKNIDGY	FVFKNIDGY	0.568	109.9	None	None
1692	B62	HLA-B*15:15	192	200	FVFKNIDGY	FVFKNIDGY	0.6152	154.4	None	None
1693	B62	HLA-B*15:20	192	200	FVFKNIDGY	FVFKNIDGY	0.6015	86.9	None	None
1694	B62	HLA-B*15:25	192	200	FVFKNIDGY	FVFKNIDGY	0.6774	56.2	None	None
1695	B62	HLA-B*15:28	192	200	FVFKNIDGY	FVFKNIDGY	0.678	107.8	None	None
1696	B62	HLA-B*15:31	192	200	FVFKNIDGY	FVFKNIDGY	0.5375	115.8	None	None
1697	B62	HLA-B*15:33	192	200	FVFKNIDGY	FVFKNIDGY	0.678	107.8	None	None
1698	B62	HLA-B*15:34	192	200	FVFKNIDGY	FVFKNIDGY	0.678	107.8	None	None
1699	B62	HLA-B*15:38	192	200	FVFKNIDGY	FVFKNIDGY	0.6613	167.3	None	None
1700	B62	HLA-B*15:39	192	200	FVFKNIDGY	FVFKNIDGY	0.6491	66.4	None	None
1701	B62	HLA-B*15:50	192	200	FVFKNIDGY	FVFKNIDGY	0.5522	300.6	None	None
1702	B62	HLA-B*15:60	192	200	FVFKNIDGY	FVFKNIDGY	0.678	107.8	None	None
1703	B62	HLA-B*15:65	192	200	FVFKNIDGY	FVFKNIDGY	0.5038	312.9	None	None
1704	B62	HLA-B*15:70	192	200	FVFKNIDGY	FVFKNIDGY	0.5037	156	None	None
1705	B62	HLA-B*15:75	192	200	FVFKNIDGY	FVFKNIDGY	0.652	118.4	None	None
1706	B62	HLA-B*15:78	192	200	FVFKNIDGY	FVFKNIDGY	0.678	107.8	None	None
1707	B62	HLA-B*15:81	192	200	FVFKNIDGY	FVFKNIDGY	0.678	107.8	None	None
1708	B62	HLA-B*15:82	192	200	FVFKNIDGY	FVFKNIDGY	0.678	107.8	None	None
1709	B62	HLA-B*15:85	192	200	FVFKNIDGY	FVFKNIDGY	0.6835	99	None	None
1710	B62	HLA-B*15:88	192	200	FVFKNIDGY	FVFKNIDGY	0.5876	84.5	None	None
1711	B62	HLA-B*15:92	192	200	FVFKNIDGY	FVFKNIDGY	0.678	107.8	None	None
1712	B62	HLA-B*15:96	192	200	FVFKNIDGY	FVFKNIDGY	0.678	107.8	None	None
1713	B62	HLA-B*15:97	192	200	FVFKNIDGY	FVFKNIDGY	0.678	107.8	None	None
1714	B62	HLA-B*35:28	192	200	FVFKNIDGY	FVFKNIDGY	0.6199	60.2	None	None
1715	A01	HLA-A*26:02	192	201	FVFKNIDGYF	FVFKNIGYF	0.7022	22	None	None
1716	A01	HLA-A*32:07	193	201	VFKNIDGYF	VFKNIDGYF	0.6354	204.3	None	None
1717	A24	HLA-A*23:01	193	201	VFKNIDGYF	VFKNIDGYF	0.7818	322.9	None	None
1718	A24	HLA-A*24:02	193	201	VFKNIDGYF	VFKNIDGYF	0.7564	596.1	None	None
1719	A24	HLA-A*23:02	193	201	VFKNIDGYF	VFKNIDGYF	0.8456	312.2	None	None
1720	A24	HLA-A*23:03	193	201	VFKNIDGYF	VFKNIDGYF	0.7818	322.9	None	None
1721	A24	HLA-A*23:04	193	201	VFKNIDGYF	VFKNIDGYF	0.8925	31.1	None	None
1722	A24	HLA-A*23:06	193	201	VFKNIDGYF	VFKNIDGYF	0.7818	322.9	None	None
1723	A24	HLA-A*23:10	193	201	VFKNIDGYF	VFKNIDGYF	0.6529	630.8	None	None
1724	A24	HLA-A*24:03	193	201	VFKNIDGYF	VFKNIDGYF	0.8984	40	None	None
1725	A24	HLA-A*24:05	193	201	VFKNIDGYF	VFKNIDGYF	0.7564	596.1	None	None
1726	A24	HLA-A*24:06	193	201	VFKNIDGYF	VFKNIDGYF	0.8456	312.2	None	None
1727	A24	HLA-A*24:08	193	201	VFKNIDGYF	VFKNIDGYF	0.7065	816.1	None	None
1728	A24	HLA-A*24:10	193	201	VFKNIDGYF	VFKNIDGYF	0.8319	73.9	None	None
1729	A24	HLA-A*24:13	193	201	VFKNIDGYF	VFKNIDGYF	0.7818	322.9	None	None
1730	A24	HLA-A*24:18	193	201	VFKNIDGYF	VFKNIDGYF	0.8479	58.7	None	None
1731	A24	HLA-A*24:20	193	201	VFKNIDGYF	VFKNIDGYF	0.7564	596.1	None	None
1732	A24	HLA-A*24:21	193	201	VFKNIDGYF	VFKNIDGYF	0.7564	596.1	None	None
1733	A24	HLA-A*24:22	193	201	VFKNIDGYF	VFKNIDGYF	0.9224	36.8	None	None
1734	A24	HLA-A*24:23	193	201	VFKNIDGYF	VFKNIDGYF	0.8984	40	None	None
1735	A24	HLA-A*24:26	193	201	VFKNIDGYF	VFKNIDGYF	0.7564	596.1	None	None
1736	A24	HLA-A*24:27	193	201	VFKNIDGYF	VFKNIDGYF	0.7564	596.1	None	None
1737	A24	HLA-A*24:29	193	201	VFKNIDGYF	VFKNIDGYF	0.7564	596.1	None	None
1738	A24	HLA-A*24:33	193	201	VFKNIDGYF	VFKNIDGYF	0.8984	40	None	None
1739	A24	HLA-A*24:34	193	201	VFKNIDGYF	VFKNIDGYF	0.7905	453.5	None	None
1740	A24	HLA-A*24:35	193	201	VFKNIDGYF	VFKNIDGYF	0.7564	596.1	None	None
1741	A24	HLA-A*24:37	193	201	VFKNIDGYF	VFKNIDGYF	0.7564	596.1	None	None
1742	A24	HLA-A*24:38	193	201	VFKNIDGYF	VFKNIDGYF	0.7564	596.1	None	None
1743	A24	HLA-A*24:39	193	201	VFKNIDGYF	VFKNIDGYF	0.7564	596.1	None	None
1744	A24	HLA-A*24:43	193	201	VFKNIDGYF	VFKNIDGYF	0.7564	596.1	None	None
1745	A24	HLA-A*24:46	193	201	VFKNIDGYF	VFKNIDGYF	0.6334	1039.1	None	None
1746	A24	HLA-A*24:47	193	201	VFKNIDGYF	VFKNIDGYF	0.7564	596.1	None	None
1747	A24	HLA-A*24:49	193	201	VFKNIDGYF	VFKNIDGYF	0.7564	596.1	None	None
1748	A03	HLA-A*31:03	193	202	VFKNIDGYFK	VFKNIGYFK	0.6092	18.1	None	None
1749	A03	HLA-A*31:04	193	202	VFKNIDGYFK	VFKNIGYFK	0.6092	18.1	None	None
1750	A03	HLA-A*31:06	193	202	VFKNIDGYFK	VFKNIGYFK	0.5689	20.4	None	None
1751	A01	HLA-A*32:07	195	203	KNIDGYFKI	KNIDGYFKI	0.501	122.2	None	None
1752	A01	HLA-A*30:02	195	204	KNIDGYFKIY	KNIDGYFKY	0.5462	162.6	None	None
1753	A01	HLA-A*30:03	195	204	KNIDGYFKIY	KNIDGYFKY	0.5462	162.6	None	None
1754	A01	HLA-A*30:09	195	204	KNIDGYFKIY	KNIDGYFKY	0.5437	177.5	None	None
1755	A01	HLA-A*30:12	195	204	KNIDGYFKIY	KNIDGYFKY	0.5462	162.6	None	None
1756	A01	HLA-A*01:01	196	204	NIDGYFKIY	NIDGYFKIY	0.8608	714	None	None
1757	A01	HLA-A*26:02	196	204	NIDGYFKIY	NIDGYFKIY	0.6205	1055.2	None	None
1758	A01	HLA-A*01:03	196	204	NIDGYFKIY	NIDGYFKIY	0.8019	1129.3	None	None
1759	A01	HLA-A*01:06	196	204	NIDGYFKIY	NIDGYFKIY	0.7149	1246.1	None	None
1760	A01	HLA-A*01:07	196	204	NIDGYFKIY	NIDGYFKIY	0.8329	561.7	None	None
1761	A01	HLA-A*01:08	196	204	NIDGYFKIY	NIDGYFKIY	0.8456	812.2	None	None
1762	A01	HLA-A*01:09	196	204	NIDGYFKIY	NIDGYFKIY	0.8608	714	None	None
1763	A01	HLA-A*01:10	196	204	NIDGYFKIY	NIDGYFKIY	0.8406	527.5	None	None
1764	A01	HLA-A*01:12	196	204	NIDGYFKIY	NIDGYFKIY	0.5447	3116.8	None	None
1765	A01	HLA-A*01:14	196	204	NIDGYFKIY	NIDGYFKIY	0.8257	746	None	None
1766	A01	HLA-A*26:08	196	204	NIDGYFKIY	NIDGYFKIY	0.6442	512.3	None	None
1767	A01	HLA-A*36:01	196	204	NIDGYFKIY	NIDGYFKIY	0.6866	784.5	None	None
1768	A01	HLA-A*36:02	196	204	NIDGYFKIY	NIDGYFKIY	0.5885	1136.5	None	None
1769	A01	HLA-A*36:04	196	204	NIDGYFKIY	NIDGYFKIY	0.6986	765.4	None	None
1770	A01 A24	HLA-A*29:03	196	204	NIDGYFKIY	NIDGYFKIY	0.5748	1142.8	None	None
1771	B07	HLA-B*35:21	196	204	NIDGYFKIY	NIDGYFKIY	0.5399	659.6	None	None
1772	B07	HLA-B*35:24	196	204	NIDGYFKIY	NIDGYFKIY	0.505	738.1	None	None
1773	B07	HLA-B*35:35	196	204	NIDGYFKIY	NIDGYFKIY	0.5682	401	None	None
1774	B07	HLA-B*35:41	196	204	NIDGYFKIY	NIDGYFKIY	0.577	424.8	None	None
1775	A03	HLA-A*68:01	198	206	DGYFKIYSK	DGYFKIYSK	0.5463	67.5	None	None
1776	A03	HLA-A*34:02	198	206	DGYFKIYSK	DGYFKIYSK	0.5064	257.5	None	None
1777	A03	HLA-A*34:03	198	206	DGYFKIYSK	DGYFKIYSK	0.5064	257.5	None	None
1778	A03	HLA-A*34:04	198	206	DGYFKIYSK	DGYFKIYSK	0.5064	257.5	None	None
1779	A03	HLA-A*68:12	198	206	DGYFKIYSK	DGYFKIYSK	0.5463	67.5	None	None
1780	A03	HLA-A*68:16	198	206	DGYFKIYSK	DGYFKIYSK	0.5463	67.5	None	None
1781	A03	HLA-A*68:19	198	206	DGYFKIYSK	DGYFKIYSK	0.5463	67.5	None	None
1782	A03	HLA-A*68:21	198	206	DGYFKIYSK	DGYFKIYSK	0.5463	67.5	None	None
1783	A03	HLA-A*68:22	198	206	DGYFKIYSK	DGYFKIYSK	0.5463	67.5	None	None
1784	A03	HLA-A*68:24	198	206	DGYFKIYSK	DGYFKIYSK	0.5463	67.5	None	None
1785	A03	HLA-A*68:25	198	206	DGYFKIYSK	DGYFKIYSK	0.5463	67.5	None	None
1786	A02	HLA-A*02:03	202	210	KIYSKHTPI	KIYSKHTPI	0.6197	30.8	Other(3)	None
1787	A24	HLA-A*23:01	203	212	IYSKHTPINL	IYSKTPINL	0.6028	340.1	Other(3)	None
1788	A24	HLA-A*24:02	203	212	IYSKHTPINL	IYSKTPINL	0.7085	304.9	Other(3)	None
1789	A24	HLA-A*23:02	203	212	IYSKHTPINL	IYSKTPINL	0.6962	422.3	Other(3)	None
1790	A24	HLA-A*23:03	203	212	IYSKHTPINL	IYSKTPINL	0.6028	340.1	Other(3)	None
1791	A24	HLA-A*23:04	203	212	IYSKHTPINL	IYSKTPINL	0.679	70.5	Other(3)	None
1792	A24	HLA-A*23:06	203	212	IYSKHTPINL	IYSKTPINL	0.6028	340.1	Other(3)	None
1793	A24	HLA-A*24:03	203	212	IYSKHTPINL	IYSKTPINL	0.8029	46.2	Other(3)	None
1794	A24	HLA-A*24:05	203	212	IYSKHTPINL	IYSKTPINL	0.7085	304.9	Other(3)	None
1795	A24	HLA-A*24:06	203	212	IYSKHTPINL	IYSKTPINL	0.6962	422.3	Other(3)	None
1796	A24	HLA-A*24:08	203	212	IYSKHTPINL	IYSKTPINL	0.5933	629.7	Other(3)	None
1797	A24	HLA-A*24:10	203	212	IYSKHTPINL	IYSKTPINL	0.7032	76.1	Other(3)	None
1798	A24	HLA-A*24:13	203	212	IYSKHTPINL	IYSKTPINL	0.6028	340.1	Other(3)	None
1799	A24	HLA-A*24:18	203	212	IYSKHTPINL	IYSKTPINL	0.5908	128.9	Other(3)	None
1800	A24	HLA-A*24:20	203	212	IYSKHTPINL	IYSKTPINL	0.7085	304.9	Other(3)	None
1801	A24	HLA-A*24:21	203	212	IYSKHTPINL	IYSKTPINL	0.7085	304.9	Other(3)	None
1802	A24	HLA-A*24:22	203	212	IYSKHTPINL	IYSKTPINL	0.7532	96	Other(3)	None
1803	A24	HLA-A*24:23	203	212	IYSKHTPINL	IYSKTPINL	0.8029	46.2	Other(3)	None
1804	A24	HLA-A*24:26	203	212	IYSKHTPINL	IYSKTPINL	0.7085	304.9	Other(3)	None
1805	A24	HLA-A*24:27	203	212	IYSKHTPINL	IYSKTPINL	0.7085	304.9	Other(3)	None
1806	A24	HLA-A*24:29	203	212	IYSKHTPINL	IYSKTPINL	0.7085	304.9	Other(3)	None
1807	A24	HLA-A*24:33	203	212	IYSKHTPINL	IYSKTPINL	0.8029	46.2	Other(3)	None
1808	A24	HLA-A*24:34	203	212	IYSKHTPINL	IYSKTPINL	0.7288	238.8	Other(3)	None
1809	A24	HLA-A*24:35	203	212	IYSKHTPINL	IYSKTPINL	0.7085	304.9	Other(3)	None
1810	A24	HLA-A*24:37	203	212	IYSKHTPINL	IYSKTPINL	0.7085	304.9	Other(3)	None
1811	A24	HLA-A*24:38	203	212	IYSKHTPINL	IYSKTPINL	0.7085	304.9	Other(3)	None
1812	A24	HLA-A*24:39	203	212	IYSKHTPINL	IYSKTPINL	0.7085	304.9	Other(3)	None
1813	A24	HLA-A*24:43	203	212	IYSKHTPINL	IYSKTPINL	0.7085	304.9	Other(3)	None
1814	A24	HLA-A*24:46	203	212	IYSKHTPINL	IYSKTPINL	0.5788	537.8	Other(3)	None
1815	A24	HLA-A*24:47	203	212	IYSKHTPINL	IYSKTPINL	0.7085	304.9	Other(3)	None
1816	A24	HLA-A*24:49	203	212	IYSKHTPINL	IYSKTPINL	0.7085	304.9	Other(3)	None
1817	B58	HLA-B*15:16	204	212	YSKHTPINL	YSKHTPINL	0.5853	597.7	Other(3)	None
1818	B58	HLA-B*15:17	204	212	YSKHTPINL	YSKHTPINL	0.7655	95.8	Other(3)	None
1819	B58	HLA-B*15:67	204	212	YSKHTPINL	YSKHTPINL	0.5853	597.7	Other(3)	None
1820	B58	HLA-B*15:95	204	212	YSKHTPINL	YSKHTPINL	0.5098	1024	Other(3)	None
1821	B58	HLA-B*58:08	204	212	YSKHTPINL	YSKHTPINL	0.5365	2547.4	Other(3)	None
1822	B07	HLA-B*07:02	208	216	TPINLVRDL	TPINLVRDL	0.7332	149.3	Other(3),South_African(31)	None
1823	B07	HLA-B*07:03	208	216	TPINLVRDL	TPINLVRDL	0.7801	183.7	Other(3),South_African(31)	None
1824	B07	HLA-B*07:05	208	216	TPINLVRDL	TPINLVRDL	0.7572	123.3	Other(3),South_African(31)	None
1825	B07	HLA-B*35:03	208	216	TPINLVRDL	TPINLVRDL	0.5388	3065.9	Other(3),South_African(31)	None
1826	B07	HLA-B*42:01	208	216	TPINLVRDL	TPINLVRDL	0.869	44.1	Other(3),South_African(31)	None
1827	B07	HLA-B*67:01	208	216	TPINLVRDL	TPINLVRDL	0.7949	78.5	Other(3),South_African(31)	None
1828	B07	HLA-B*07:04	208	216	TPINLVRDL	TPINLVRDL	0.6264	226.6	Other(3),South_African(31)	None
1829	B07	HLA-B*07:06	208	216	TPINLVRDL	TPINLVRDL	0.7572	123.3	Other(3),South_African(31)	None
1830	B07	HLA-B*07:15	208	216	TPINLVRDL	TPINLVRDL	0.7101	111.5	Other(3),South_African(31)	None
1831	B07	HLA-B*07:19	208	216	TPINLVRDL	TPINLVRDL	0.7209	126	Other(3),South_African(31)	None
1832	B07	HLA-B*07:20	208	216	TPINLVRDL	TPINLVRDL	0.6858	221.9	Other(3),South_African(31)	None
1833	B07	HLA-B*07:21	208	216	TPINLVRDL	TPINLVRDL	0.7332	149.3	Other(3),South_African(31)	None
1834	B07	HLA-B*07:22	208	216	TPINLVRDL	TPINLVRDL	0.7332	149.3	Other(3),South_African(31)	None
1835	B07	HLA-B*07:24	208	216	TPINLVRDL	TPINLVRDL	0.787	78.8	Other(3),South_African(31)	None
1836	B07	HLA-B*07:25	208	216	TPINLVRDL	TPINLVRDL	0.7696	70.9	Other(3),South_African(31)	None
1837	B07	HLA-B*07:26	208	216	TPINLVRDL	TPINLVRDL	0.6472	159.8	Other(3),South_African(31)	None
1838	B07	HLA-B*07:30	208	216	TPINLVRDL	TPINLVRDL	0.7332	149.3	Other(3),South_African(31)	None
1839	B07	HLA-B*07:31	208	216	TPINLVRDL	TPINLVRDL	0.8331	67.7	Other(3),South_African(31)	None
1840	B07	HLA-B*07:33	208	216	TPINLVRDL	TPINLVRDL	0.7332	149.3	Other(3),South_African(31)	None
1841	B07	HLA-B*07:34	208	216	TPINLVRDL	TPINLVRDL	0.7702	74.1	Other(3),South_African(31)	None
1842	B07	HLA-B*07:35	208	216	TPINLVRDL	TPINLVRDL	0.7332	149.3	Other(3),South_African(31)	None
1843	B07	HLA-B*07:39	208	216	TPINLVRDL	TPINLVRDL	0.7332	149.3	Other(3),South_African(31)	None
1844	B07	HLA-B*07:40	208	216	TPINLVRDL	TPINLVRDL	0.7572	123.3	Other(3),South_African(31)	None
1845	B07	HLA-B*07:41	208	216	TPINLVRDL	TPINLVRDL	0.7332	149.3	Other(3),South_African(31)	None
1846	B07	HLA-B*07:42	208	216	TPINLVRDL	TPINLVRDL	0.7332	149.3	Other(3),South_African(31)	None
1847	B07	HLA-B*07:43	208	216	TPINLVRDL	TPINLVRDL	0.7315	94.1	Other(3),South_African(31)	None
1848	B07	HLA-B*35:11	208	216	TPINLVRDL	TPINLVRDL	0.518	833.4	Other(3),South_African(31)	None
1849	B07	HLA-B*35:21	208	216	TPINLVRDL	TPINLVRDL	0.5042	1225.4	Other(3),South_African(31)	None
1850	B07	HLA-B*35:22	208	216	TPINLVRDL	TPINLVRDL	0.6237	1409	Other(3),South_African(31)	None
1851	B07	HLA-B*35:31	208	216	TPINLVRDL	TPINLVRDL	0.6425	1028.8	Other(3),South_African(31)	None
1852	B07	HLA-B*35:33	208	216	TPINLVRDL	TPINLVRDL	0.5548	2157.5	Other(3),South_African(31)	None
1853	B07	HLA-B*35:35	208	216	TPINLVRDL	TPINLVRDL	0.5802	670.3	Other(3),South_African(31)	None
1854	B07	HLA-B*35:36	208	216	TPINLVRDL	TPINLVRDL	0.5388	3065.9	Other(3),South_African(31)	None
1855	B07	HLA-B*35:38	208	216	TPINLVRDL	TPINLVRDL	0.5078	3052.5	Other(3),South_African(31)	None
1856	B07	HLA-B*35:55	208	216	TPINLVRDL	TPINLVRDL	0.5388	3065.9	Other(3),South_African(31)	None
1857	B07	HLA-B*39:10	208	216	TPINLVRDL	TPINLVRDL	0.8013	145.2	Other(3),South_African(31)	None
1858	B07	HLA-B*39:16	208	216	TPINLVRDL	TPINLVRDL	0.8013	145.2	Other(3),South_African(31)	None
1859	B07	HLA-B*42:04	208	216	TPINLVRDL	TPINLVRDL	0.7004	331.3	Other(3),South_African(31)	None
1860	B07	HLA-B*42:05	208	216	TPINLVRDL	TPINLVRDL	0.869	44.1	Other(3),South_African(31)	None
1861	B07	HLA-B*55:04	208	216	TPINLVRDL	TPINLVRDL	0.8684	31.7	Other(3),South_African(31)	None
1862	B07	HLA-B*56:15	208	216	TPINLVRDL	TPINLVRDL	0.5638	588.6	Other(3),South_African(31)	None
1863	A01	HLA-A*26:02	212	220	LVRDLPQGF	LVRDLPQGF	0.6281	721.8	South_African(31)	None
1864	A01	HLA-A*26:07	212	220	LVRDLPQGF	LVRDLPQGF	0.5481	725.6	South_African(31)	None
1865	A01	HLA-A*26:09	212	220	LVRDLPQGF	LVRDLPQGF	0.5201	1524.9	South_African(31)	None
1866	A01	HLA-A*26:19	212	220	LVRDLPQGF	LVRDLPQGF	0.5551	808.2	South_African(31)	None
1867	A01	HLA-A*32:07	212	220	LVRDLPQGF	LVRDLPQGF	0.5427	779.3	South_African(31)	None
1868	B07	HLA-B*35:11	212	220	LVRDLPQGF	LVRDLPQGF	0.575	455.2	South_African(31)	None
1869	B07	HLA-B*35:14	212	220	LVRDLPQGF	LVRDLPQGF	0.5039	898.7	South_African(31)	None
1870	B07	HLA-B*35:21	212	220	LVRDLPQGF	LVRDLPQGF	0.5295	796.1	South_African(31)	None
1871	B07	HLA-B*35:43	212	220	LVRDLPQGF	LVRDLPQGF	0.5701	590.9	South_African(31)	None
1872	B27	HLA-B*15:03	212	220	LVRDLPQGF	LVRDLPQGF	0.576	122.5	South_African(31)	None
1873	B27	HLA-B*15:54	212	220	LVRDLPQGF	LVRDLPQGF	0.5164	288.8	South_African(31)	None
1874	B27	HLA-B*15:62	212	220	LVRDLPQGF	LVRDLPQGF	0.5648	132.6	South_African(31)	None
1875	B27	HLA-B*15:74	212	220	LVRDLPQGF	LVRDLPQGF	0.5986	89.3	South_African(31)	None
1876	B27	HLA-B*15:98	212	220	LVRDLPQGF	LVRDLPQGF	0.576	122.5	South_African(31)	None
1877	B58	HLA-B*15:16	212	220	LVRDLPQGF	LVRDLPQGF	0.5925	1359.9	South_African(31)	None
1878	B58	HLA-B*15:17	212	220	LVRDLPQGF	LVRDLPQGF	0.867	126.2	South_African(31)	None
1879	B58	HLA-B*15:67	212	220	LVRDLPQGF	LVRDLPQGF	0.5925	1359.9	South_African(31)	None
1880	B58	HLA-B*15:95	212	220	LVRDLPQGF	LVRDLPQGF	0.5525	1906.8	South_African(31)	None
1881	B62	HLA-B*15:01	212	220	LVRDLPQGF	LVRDLPQGF	0.7136	168	South_African(31)	None
1882	B62	HLA-B*15:02	212	220	LVRDLPQGF	LVRDLPQGF	0.5599	407.4	South_African(31)	None
1883	B62	HLA-B*15:15	212	220	LVRDLPQGF	LVRDLPQGF	0.6015	408.5	South_African(31)	None
1884	B62	HLA-B*15:25	212	220	LVRDLPQGF	LVRDLPQGF	0.6749	138.7	South_African(31)	None
1885	B62	HLA-B*15:28	212	220	LVRDLPQGF	LVRDLPQGF	0.7136	168	South_African(31)	None
1886	B62	HLA-B*15:33	212	220	LVRDLPQGF	LVRDLPQGF	0.7136	168	South_African(31)	None
1887	B62	HLA-B*15:34	212	220	LVRDLPQGF	LVRDLPQGF	0.7136	168	South_African(31)	None
1888	B62	HLA-B*15:38	212	220	LVRDLPQGF	LVRDLPQGF	0.6736	269.1	South_African(31)	None
1889	B62	HLA-B*15:39	212	220	LVRDLPQGF	LVRDLPQGF	0.6773	126.4	South_African(31)	None
1890	B62	HLA-B*15:50	212	220	LVRDLPQGF	LVRDLPQGF	0.5998	411.3	South_African(31)	None
1891	B62	HLA-B*15:60	212	220	LVRDLPQGF	LVRDLPQGF	0.7136	168	South_African(31)	None
1892	B62	HLA-B*15:65	212	220	LVRDLPQGF	LVRDLPQGF	0.5359	440.9	South_African(31)	None
1893	B62	HLA-B*15:70	212	220	LVRDLPQGF	LVRDLPQGF	0.5805	206.3	South_African(31)	None
1894	B62	HLA-B*15:75	212	220	LVRDLPQGF	LVRDLPQGF	0.6707	216.2	South_African(31)	None
1895	B62	HLA-B*15:78	212	220	LVRDLPQGF	LVRDLPQGF	0.7136	168	South_African(31)	None
1896	B62	HLA-B*15:81	212	220	LVRDLPQGF	LVRDLPQGF	0.7136	168	South_African(31)	None
1897	B62	HLA-B*15:82	212	220	LVRDLPQGF	LVRDLPQGF	0.7136	168	South_African(31)	None
1898	B62	HLA-B*15:85	212	220	LVRDLPQGF	LVRDLPQGF	0.6903	194.2	South_African(31)	None
1899	B62	HLA-B*15:92	212	220	LVRDLPQGF	LVRDLPQGF	0.7136	168	South_African(31)	None
1900	B62	HLA-B*15:96	212	220	LVRDLPQGF	LVRDLPQGF	0.7136	168	South_African(31)	None
1901	B62	HLA-B*15:97	212	220	LVRDLPQGF	LVRDLPQGF	0.7136	168	South_African(31)	None
1902	B44	HLA-B*40:15	214	223	RDLPQGFSAL	RDLPGFSAL	0.5122	270.1	Other(14),South_African(31)	None
1903	B44	HLA-B*40:16	214	223	RDLPQGFSAL	RDLPGFSAL	0.5122	270.1	Other(14),South_African(31)	None
1904	A01	HLA-A*26:02	215	223	DLPQGFSAL	DLPQGFSAL	0.5481	134.7	Other(14),South_African(31)	None
1905	B07	HLA-B*07:02	216	223	LPQGFSAL	LPQ-GFSAL	0.6854	35.6	Other(14)	None
1906	B07	HLA-B*07:03	216	223	LPQGFSAL	LPQ-GFSAL	0.8331	25.8	Other(14)	None
1907	B07	HLA-B*07:05	216	223	LPQGFSAL	LPQ-GFSAL	0.7578	21.4	Other(14)	None
1908	B07	HLA-B*42:01	216	223	LPQGFSAL	LPQ-GFSAL	0.7808	16.2	Other(14)	None
1909	B07	HLA-B*67:01	216	223	LPQGFSAL	LPQ-GFSAL	0.5784	67.3	Other(14)	None
1910	B07	HLA-B*07:06	216	223	LPQGFSAL	LPQ-GFSAL	0.7578	21.4	Other(14)	None
1911	B07	HLA-B*07:15	216	223	LPQGFSAL	LPQ-GFSAL	0.6649	36.8	Other(14)	None
1912	B07	HLA-B*07:19	216	223	LPQGFSAL	LPQ-GFSAL	0.5972	44.9	Other(14)	None
1913	B07	HLA-B*07:20	216	223	LPQGFSAL	LPQ-GFSAL	0.5023	154.9	Other(14)	None
1914	B07	HLA-B*07:21	216	223	LPQGFSAL	LPQ-GFSAL	0.6854	35.6	Other(14)	None
1915	B07	HLA-B*07:22	216	223	LPQGFSAL	LPQ-GFSAL	0.6854	35.6	Other(14)	None
1916	B07	HLA-B*07:24	216	223	LPQGFSAL	LPQ-GFSAL	0.6678	36.3	Other(14)	None
1917	B07	HLA-B*07:25	216	223	LPQGFSAL	LPQ-GFSAL	0.5739	42.5	Other(14)	None
1918	B07	HLA-B*07:30	216	223	LPQGFSAL	LPQ-GFSAL	0.6854	35.6	Other(14)	None
1919	B07	HLA-B*07:31	216	223	LPQGFSAL	LPQ-GFSAL	0.8036	19.9	Other(14)	None
1920	B07	HLA-B*07:33	216	223	LPQGFSAL	LPQ-GFSAL	0.6854	35.6	Other(14)	None
1921	B07	HLA-B*07:34	216	223	LPQGFSAL	LPQ-GFSAL	0.6635	31	Other(14)	None
1922	B07	HLA-B*07:35	216	223	LPQGFSAL	LPQ-GFSAL	0.6854	35.6	Other(14)	None
1923	B07	HLA-B*07:39	216	223	LPQGFSAL	LPQ-GFSAL	0.6854	35.6	Other(14)	None
1924	B07	HLA-B*07:40	216	223	LPQGFSAL	LPQ-GFSAL	0.7578	21.4	Other(14)	None
1925	B07	HLA-B*07:41	216	223	LPQGFSAL	LPQ-GFSAL	0.6854	35.6	Other(14)	None
1926	B07	HLA-B*07:42	216	223	LPQGFSAL	LPQ-GFSAL	0.6854	35.6	Other(14)	None
1927	B07	HLA-B*07:43	216	223	LPQGFSAL	LPQ-GFSAL	0.5483	61	Other(14)	None
1928	B07	HLA-B*35:22	216	223	LPQGFSAL	LP-QGFSAL	0.5263	471.5	Other(14)	None
1929	B07	HLA-B*35:31	216	223	LPQGFSAL	LP-QGFSAL	0.5549	346.3	Other(14)	None
1930	B07	HLA-B*39:10	216	223	LPQGFSAL	LPQ-GFSAL	0.7184	46.3	Other(14)	None
1931	B07	HLA-B*39:16	216	223	LPQGFSAL	LPQ-GFSAL	0.7184	46.3	Other(14)	None
1932	B07	HLA-B*42:04	216	223	LPQGFSAL	LPQ-GFSAL	0.6226	121.9	Other(14)	None
1933	B07	HLA-B*42:05	216	223	LPQGFSAL	LPQ-GFSAL	0.7808	16.2	Other(14)	None
1934	B07	HLA-B*55:04	216	223	LPQGFSAL	LPQ-GFSAL	0.6991	23.7	Other(14)	None
1935	A02	HLA-A*02:16	222	233	ALEPLVDLPIGI	ALVDLPIGI	0.5004	206.5	Other(14)	None
1936	A02	HLA-A*02:47	225	233	PLVDLPIGI	PLVDLPIGI	0.5831	363.4	None	None
1937	B44	HLA-B*37:01	227	235	VDLPIGINI	VDLPIGINI	0.6971	1962	None	None
1938	B44	HLA-B*40:02	227	235	VDLPIGINI	VDLPIGINI	0.5596	1455.1	None	None
1939	B44	HLA-B*37:04	227	235	VDLPIGINI	VDLPIGINI	0.6013	3294.1	None	None
1940	B44	HLA-B*40:35	227	235	VDLPIGINI	VDLPIGINI	0.5596	1455.1	None	None
1941	B44	HLA-B*40:39	227	235	VDLPIGINI	VDLPIGINI	0.5239	1595.7	None	None
1942	B44	HLA-B*40:40	227	235	VDLPIGINI	VDLPIGINI	0.5243	1917.3	None	None
1943	B44	HLA-B*40:56	227	235	VDLPIGINI	VDLPIGINI	0.5596	1455.1	None	None
1944	B44	HLA-B*40:57	227	235	VDLPIGINI	VDLPIGINI	0.5596	1455.1	None	None
1945	B62	HLA-B*52:01	227	235	VDLPIGINI	VDLPIGINI	0.5839	2301.5	None	None
1946	B62	HLA-B*52:03	227	235	VDLPIGINI	VDLPIGINI	0.5884	1989.7	None	None
1947	B62	HLA-B*52:04	227	235	VDLPIGINI	VDLPIGINI	0.5839	2301.5	None	None
1948	B62	HLA-B*52:05	227	235	VDLPIGINI	VDLPIGINI	0.5839	2301.5	None	None
1949	B62	HLA-B*52:07	227	235	VDLPIGINI	VDLPIGINI	0.5839	2301.5	None	None
1950	B62	HLA-B*52:08	227	235	VDLPIGINI	VDLPIGINI	0.5792	2838.9	None	None
1951	A03	HLA-A*68:01	228	237	DLPIGINITR	DLIGINITR	0.6101	52.2	None	None
1952	A03	HLA-A*68:03	228	237	DLPIGINITR	DLIGINITR	0.5626	80.6	None	None
1953	A03	HLA-A*68:04	228	237	DLPIGINITR	DLIGINITR	0.5843	63.3	None	None
1954	A03	HLA-A*68:12	228	237	DLPIGINITR	DLIGINITR	0.6101	52.2	None	None
1955	A03	HLA-A*68:16	228	237	DLPIGINITR	DLIGINITR	0.6101	52.2	None	None
1956	A03	HLA-A*68:19	228	237	DLPIGINITR	DLIGINITR	0.6101	52.2	None	None
1957	A03	HLA-A*68:21	228	237	DLPIGINITR	DLIGINITR	0.6101	52.2	None	None
1958	A03	HLA-A*68:22	228	237	DLPIGINITR	DLIGINITR	0.6101	52.2	None	None
1959	A03	HLA-A*68:24	228	237	DLPIGINITR	DLIGINITR	0.6101	52.2	None	None
1960	A03	HLA-A*68:25	228	237	DLPIGINITR	DLIGINITR	0.6101	52.2	None	None
1961	B07	HLA-B*35:01	229	238	LPIGINITRF	LPIGINITF	0.8394	23.4	None	None
1962	B07	HLA-B*42:01	229	238	LPIGINITRF	LPIGINITF	0.5486	161.4	None	None
1963	B07	HLA-B*53:01	229	238	LPIGINITRF	LPIGINITF	0.8328	27.1	None	None
1964	B07	HLA-B*67:01	229	238	LPIGINITRF	LPIGINITF	0.5824	100.4	None	None
1965	B07	HLA-B*07:31	229	238	LPIGINITRF	LPIGINITF	0.5034	372.8	None	None
1966	B07	HLA-B*35:07	229	238	LPIGINITRF	LPIGINITF	0.8394	23.4	None	None
1967	B07	HLA-B*35:08	229	238	LPIGINITRF	LPIGINITF	0.6418	209.9	None	None
1968	B07	HLA-B*35:11	229	238	LPIGINITRF	LPIGNITRF	0.775	63	None	None
1969	B07	HLA-B*35:14	229	238	LPIGINITRF	LPIGNITRF	0.6057	246.1	None	None
1970	B07	HLA-B*35:15	229	238	LPIGINITRF	LPIGINITF	0.7637	57.8	None	None
1971	B07	HLA-B*35:21	229	238	LPIGINITRF	LPIGNITRF	0.7683	100.8	None	None
1972	B07	HLA-B*35:22	229	238	LPIGINITRF	LPIGINITF	0.5334	598.9	None	None
1973	B07	HLA-B*35:24	229	238	LPIGINITRF	LPIGINITF	0.8081	42.2	None	None
1974	B07	HLA-B*35:32	229	238	LPIGINITRF	LPIGINITF	0.8498	22	None	None
1975	B07	HLA-B*35:35	229	238	LPIGINITRF	LPIGINITF	0.8518	24	None	None
1976	B07	HLA-B*35:41	229	238	LPIGINITRF	LPIGINITF	0.8935	13.7	None	None
1977	B07	HLA-B*35:42	229	238	LPIGINITRF	LPIGINITF	0.8394	23.4	None	None
1978	B07	HLA-B*35:43	229	238	LPIGINITRF	LPIGNITRF	0.6427	197.8	None	None
1979	B07	HLA-B*35:46	229	238	LPIGINITRF	LPIGINITF	0.5183	134.6	None	None
1980	B07	HLA-B*35:54	229	238	LPIGINITRF	LPIGINITF	0.8394	23.4	None	None
1981	B07	HLA-B*35:57	229	238	LPIGINITRF	LPIGINITF	0.8394	23.4	None	None
1982	B07	HLA-B*35:61	229	238	LPIGINITRF	LPIGINITF	0.6418	209.9	None	None
1983	B07	HLA-B*39:10	229	238	LPIGINITRF	LPIGINITF	0.5061	280.3	None	None
1984	B07	HLA-B*39:16	229	238	LPIGINITRF	LPIGINITF	0.5061	280.3	None	None
1985	B07	HLA-B*42:05	229	238	LPIGINITRF	LPIGINITF	0.5486	161.4	None	None
1986	B07	HLA-B*53:02	229	238	LPIGINITRF	LPIGINITF	0.7712	72.8	None	None
1987	B07	HLA-B*53:06	229	238	LPIGINITRF	LPIGNITRF	0.7787	143.4	None	None
1988	B07	HLA-B*53:08	229	238	LPIGINITRF	LPIGNITRF	0.8211	64.6	None	None
1989	B07	HLA-B*53:10	229	238	LPIGINITRF	LPIGINITF	0.8328	27.1	None	None
1990	B07	HLA-B*55:04	229	238	LPIGINITRF	LPIGINITF	0.7322	37.7	None	None
1991	B08	HLA-B*08:01	233	241	INITRFQTL	INITRFQTL	0.7017	133.8	None	None
1992	B08	HLA-B*08:07	233	241	INITRFQTL	INITRFQTL	0.6349	198.3	None	None
1993	B08	HLA-B*08:11	233	241	INITRFQTL	INITRFQTL	0.6926	133	None	None
1994	B08	HLA-B*08:13	233	241	INITRFQTL	INITRFQTL	0.5821	241.4	None	None
1995	B08	HLA-B*08:15	233	241	INITRFQTL	INITRFQTL	0.6284	196.1	None	None
1996	B08	HLA-B*08:18	233	241	INITRFQTL	INITRFQTL	0.7017	133.8	None	None
1997	B08	HLA-B*08:21	233	241	INITRFQTL	INITRFQTL	0.5468	261.2	None	None
1998	B08	HLA-B*08:22	233	241	INITRFQTL	INITRFQTL	0.7017	133.8	None	None
[truncated: 8,187 more rows]
