# Supplementary material for: Predicted Epitope Abundance Supports Vaccine-Induced Cytotoxic Protection Against SARS-CoV-2 Variants of Concern
Source: Front Immunol. 2021 Nov 25;12:732693. doi: 10.3389/fimmu.2021.732693 (PMC8656262; doi:10.3389/fimmu.2021.732693)
Supplement: Supplementary file 3 [file Table_3.xlsx]

## Sheet: SoC_epit_n_allele
Supertype	Allele	Number of epitopes	Top number of epitopes mutated	Number of non-mutated epitopes	Top variant	Top sub-variant	Top toplocat	Top month	Top mutations
A01	HLA-A*01:01	44	9	35	British	69X_70X_144X_367L_501Y	146 Massachusetts	2021_05	V367L,N501Y,A570D,P681H,69-70,144-145
A01	HLA-A*01:03	33	5	28	Other	367F_681R	99 Uganda	2021_02	F157L,V367F,Q613H,P681R
A01	HLA-A*01:06	35	6	29	Other	367F_681R	99 Uganda	2021_02	F157L,V367F,Q613H,P681R
A01	HLA-A*01:07	41	9	32	British	69X_70X_144X_367L_501Y	146 Massachusetts	2021_05	V367L,N501Y,A570D,P681H,69-70,144-145
A01	HLA-A*01:08	44	9	35	British	69X_70X_144X_367L_501Y	146 Massachusetts	2021_05	V367L,N501Y,A570D,P681H,69-70,144-145
A01	HLA-A*01:09	44	9	35	British	69X_70X_144X_367L_501Y	146 Massachusetts	2021_05	V367L,N501Y,A570D,P681H,69-70,144-145
A01	HLA-A*01:10	45	8	37	British	69X_70X_144X_367L_501Y	146 Massachusetts	2021_05	V367L,N501Y,A570D,P681H,69-70,144-145
A01	HLA-A*01:12	16	1	15	Other	69X_70X_453F	282 Midtjylland	2021_01	Y453F,D614G,69-70
A01	HLA-A*01:14	43	8	35	British	69X_70X_144X_367L_501Y	146 Massachusetts	2021_05	V367L,N501Y,A570D,P681H,69-70,144-145
A01	HLA-A*26:01	12	2	10	Other	367F_681R	99 Uganda	2021_02	F157L,V367F,Q613H,P681R
A01	HLA-A*26:02	51	5	46	British	69X_70X_144X_367L_501Y	146 Massachusetts	2021_05	V367L,N501Y,A570D,P681H,69-70,144-145
A01	HLA-A*26:03	2	0	2	South_African	5F_242X_243X_244X_417N_484K_501Y	32 Stockholm	2021_04	L5F,D80A,D215G,K417N,E484K,N501Y,A701V,242-244
A01	HLA-A*26:04	8	2	6	Other	367F_681R	99 Uganda	2021_02	F157L,V367F,Q613H,P681R
A01	HLA-A*26:05	10	2	8	Other	367F_681R	99 Uganda	2021_02	F157L,V367F,Q613H,P681R
A01	HLA-A*26:06	2	0	2	South_African	5F_242X_243X_244X_417N_484K_501Y	32 Stockholm	2021_04	L5F,D80A,D215G,K417N,E484K,N501Y,A701V,242-244
A01	HLA-A*26:07	25	3	22	Other	367F_681R	99 Uganda	2021_02	F157L,V367F,Q613H,P681R
A01	HLA-A*26:08	16	2	14	Other	367F_681R	99 Uganda	2021_02	F157L,V367F,Q613H,P681R
A01	HLA-A*26:09	18	2	16	Other	367F_681R	99 Uganda	2021_02	F157L,V367F,Q613H,P681R
A01	HLA-A*26:10	12	2	10	Other	367F_681R	99 Uganda	2021_02	F157L,V367F,Q613H,P681R
A01	HLA-A*26:12	10	2	8	Other	367F_681R	99 Uganda	2021_02	F157L,V367F,Q613H,P681R
A01	HLA-A*26:13	15	2	13	Other	367F_681R	99 Uganda	2021_02	F157L,V367F,Q613H,P681R
A01	HLA-A*26:14	12	2	10	Other	367F_681R	99 Uganda	2021_02	F157L,V367F,Q613H,P681R
A01	HLA-A*26:15	12	2	10	Other	367F_681R	99 Uganda	2021_02	F157L,V367F,Q613H,P681R
A01	HLA-A*26:17	12	2	10	Other	367F_681R	99 Uganda	2021_02	F157L,V367F,Q613H,P681R
A01	HLA-A*26:18	10	2	8	Other	367F_681R	99 Uganda	2021_02	F157L,V367F,Q613H,P681R
A01	HLA-A*26:19	33	4	29	Other	367F_681R	99 Uganda	2021_02	F157L,V367F,Q613H,P681R
A01	HLA-A*26:21	2	0	2	South_African	5F_242X_243X_244X_417N_484K_501Y	32 Stockholm	2021_04	L5F,D80A,D215G,K417N,E484K,N501Y,A701V,242-244
A01	HLA-A*26:23	12	2	10	Other	367F_681R	99 Uganda	2021_02	F157L,V367F,Q613H,P681R
A01	HLA-A*26:24	12	2	10	Other	367F_681R	99 Uganda	2021_02	F157L,V367F,Q613H,P681R
A01	HLA-A*26:26	12	2	10	Other	367F_681R	99 Uganda	2021_02	F157L,V367F,Q613H,P681R
A01	HLA-A*30:02	29	4	25	Other	18F_452R_501Y_796Y	61 Auvergne-Rhone-Alpes	2021_03	L18F,L452R,N501Y,A653V,H655Y,D796Y,G1219V
A01	HLA-A*30:03	29	4	25	Other	18F_452R_501Y_796Y	61 Auvergne-Rhone-Alpes	2021_03	L18F,L452R,N501Y,A653V,H655Y,D796Y,G1219V
A01	HLA-A*30:04	11	2	9	Other	69X_70X_453F	282 Midtjylland	2021_01	Y453F,D614G,69-70
A01	HLA-A*30:06	11	2	9	Other	69X_70X_453F	282 Midtjylland	2021_01	Y453F,D614G,69-70
A01	HLA-A*30:09	19	3	16	Other	18F_452R_501Y_796Y	61 Auvergne-Rhone-Alpes	2021_03	L18F,L452R,N501Y,A653V,H655Y,D796Y,G1219V
A01	HLA-A*30:12	29	4	25	Other	18F_452R_501Y_796Y	61 Auvergne-Rhone-Alpes	2021_03	L18F,L452R,N501Y,A653V,H655Y,D796Y,G1219V
A01	HLA-A*32:01	8	1	7	South_African	5F_242X_243X_244X_417N_484K_501Y	32 Stockholm	2021_04	L5F,D80A,D215G,K417N,E484K,N501Y,A701V,242-244
A01	HLA-A*32:02	6	1	5	South_African	5F_242X_243X_244X_417N_484K_501Y	32 Stockholm	2021_04	L5F,D80A,D215G,K417N,E484K,N501Y,A701V,242-244
A01	HLA-A*32:05	8	1	7	South_African	5F_242X_243X_244X_417N_484K_501Y	32 Stockholm	2021_04	L5F,D80A,D215G,K417N,E484K,N501Y,A701V,242-244
A01	HLA-A*32:06	8	1	7	South_African	5F_242X_243X_244X_417N_484K_501Y	32 Stockholm	2021_04	L5F,D80A,D215G,K417N,E484K,N501Y,A701V,242-244
A01	HLA-A*32:07	27	4	23	South_African	5F_242X_243X_244X_417N_484K_501Y	32 Stockholm	2021_04	L5F,D80A,D215G,K417N,E484K,N501Y,A701V,242-244
A01	HLA-A*32:09	8	1	7	South_African	5F_242X_243X_244X_417N_484K_501Y	32 Stockholm	2021_04	L5F,D80A,D215G,K417N,E484K,N501Y,A701V,242-244
A01	HLA-A*32:10	2	0	2	South_African	5F_242X_243X_244X_417N_484K_501Y	32 Stockholm	2021_04	L5F,D80A,D215G,K417N,E484K,N501Y,A701V,242-244
A01	HLA-A*36:01	35	4	31	Other	367F_681R	99 Uganda	2021_02	F157L,V367F,Q613H,P681R
A01	HLA-A*36:02	21	2	19	Other	449H_501Y	51 England	2021_04	Y144F,Y449H,N501Y,F565L,141-141
A01	HLA-A*36:04	35	6	29	British	69X_70X_144X_367L_501Y	146 Massachusetts	2021_05	V367L,N501Y,A570D,P681H,69-70,144-145
A01 A03	HLA-A*30:01	8	2	6	Other	144X_484K_796H	29 England	2021_02	T95I,E484K,D614G,P681H,D796H,144-144
A01 A03	HLA-A*30:08	1	1	0	Other	69X_70X_346S_452R	61 England	2021_04	S12F,R346S,L452R,Q677H,A899S,69-70
A01 A03	HLA-A*30:11	8	2	6	Other	144X_484K_796H	29 England	2021_02	T95I,E484K,D614G,P681H,D796H,144-144
A01 A03	HLA-A*30:15	8	2	6	Other	144X_484K_796H	29 England	2021_02	T95I,E484K,D614G,P681H,D796H,144-144
A01 A24	HLA-A*29:01	27	4	23	Californian	452R_503I	51 Minnesota	2021_04	S13I,W152C,L452R,V503I,D614G
A01 A24	HLA-A*29:02	27	4	23	Californian	452R_503I	51 Minnesota	2021_04	S13I,W152C,L452R,V503I,D614G
A01 A24	HLA-A*29:03	23	4	19	Other	367F_681R	99 Uganda	2021_02	F157L,V367F,Q613H,P681R
A01 A24	HLA-A*29:05	15	2	13	South_African	5F_242X_243X_244X_417N_484K_501Y	32 Stockholm	2021_04	L5F,D80A,D215G,K417N,E484K,N501Y,A701V,242-244
A01 A24	HLA-A*29:06	27	4	23	Californian	452R_503I	51 Minnesota	2021_04	S13I,W152C,L452R,V503I,D614G
A01 A24	HLA-A*29:09	27	4	23	Californian	452R_503I	51 Minnesota	2021_04	S13I,W152C,L452R,V503I,D614G
A01 A24	HLA-A*29:10	27	4	23	Californian	452R_503I	51 Minnesota	2021_04	S13I,W152C,L452R,V503I,D614G
A01 A24	HLA-A*29:11	27	4	23	Californian	452R_503I	51 Minnesota	2021_04	S13I,W152C,L452R,V503I,D614G
A01 A24	HLA-A*29:12	27	4	23	Californian	452R_503I	51 Minnesota	2021_04	S13I,W152C,L452R,V503I,D614G
A02	HLA-A*02:01	23	2	21	South_African	417N_484K_501Y	89 Gauteng	2021_02	D215G,K417N,E484K,N501Y,D614G,A701V
A02	HLA-A*02:02	30	3	27	Brasilian	5F_18F_417T_484K_501Y	31 Ontario	2021_04	L5F,L18F,T20N,D138Y,R190S,K417T,E484K,N501Y
A02	HLA-A*02:03	37	3	34	South_African	242X_243X_244X_417N	54 Doha	2021_03	K417N,D614G,A701V,242-244
A02	HLA-A*02:04	6	1	5	South_African	5F_242X_243X_244X_417N_484K_501Y	32 Stockholm	2021_04	L5F,D80A,D215G,K417N,E484K,N501Y,A701V,242-244
A02	HLA-A*02:05	15	2	13	Brasilian	5F_18F_417T_484K_501Y	31 Ontario	2021_04	L5F,L18F,T20N,D138Y,R190S,K417T,E484K,N501Y
A02	HLA-A*02:06	18	3	15	Brasilian	5F_18F_417T_484K_501Y	31 Ontario	2021_04	L5F,L18F,T20N,D138Y,R190S,K417T,E484K,N501Y
A02	HLA-A*02:07	3	1	2	South_African	5F_242X_243X_244X_417N_484K_501Y	32 Stockholm	2021_04	L5F,D80A,D215G,K417N,E484K,N501Y,A701V,242-244
A02	HLA-A*02:09	23	2	21	South_African	417N_484K_501Y	89 Gauteng	2021_02	D215G,K417N,E484K,N501Y,D614G,A701V
A02	HLA-A*02:11	24	3	21	Brasilian	18F_417T	20 Massachusetts	2021_05	L18F,K417T,D614G,H655Y,V1176F
A02	HLA-A*02:12	24	2	22	South_African	417N_484K_501Y	89 Gauteng	2021_02	D215G,K417N,E484K,N501Y,D614G,A701V
A02	HLA-A*02:13	25	3	22	Brasilian	18F_417T	20 Massachusetts	2021_05	L18F,K417T,D614G,H655Y,V1176F
A02	HLA-A*02:14	11	2	9	Brasilian	5F_18F_417T_484K_501Y	31 Ontario	2021_04	L5F,L18F,T20N,D138Y,R190S,K417T,E484K,N501Y
A02	HLA-A*02:16	25	2	23	South_African	417N_484K_501Y	89 Gauteng	2021_02	D215G,K417N,E484K,N501Y,D614G,A701V
A02	HLA-A*02:17	4	1	3	South_African	5F_242X_243X_244X_417N_484K_501Y	32 Stockholm	2021_04	L5F,D80A,D215G,K417N,E484K,N501Y,A701V,242-244
A02	HLA-A*02:18	3	1	2	South_African	5F_242X_243X_244X_417N_484K_501Y	32 Stockholm	2021_04	L5F,D80A,D215G,K417N,E484K,N501Y,A701V,242-244
A02	HLA-A*02:19	18	2	16	Californian	452R_522P	195 Michigan	2021_04	V33,P57H,W152C,L452R,A522P,D614G
A02	HLA-A*02:20	16	1	15	South_African	5F_242X_243X_244X_417N_484K_501Y	32 Stockholm	2021_04	L5F,D80A,D215G,K417N,E484K,N501Y,A701V,242-244
A02	HLA-A*02:21	18	3	15	Brasilian	5F_18F_417T_484K_501Y	31 Ontario	2021_04	L5F,L18F,T20N,D138Y,R190S,K417T,E484K,N501Y
A02	HLA-A*02:22	32	3	29	Brasilian	18F_417T	20 Massachusetts	2021_05	L18F,K417T,D614G,H655Y,V1176F
A02	HLA-A*02:24	23	2	21	South_African	417N_484K_501Y	89 Gauteng	2021_02	D215G,K417N,E484K,N501Y,D614G,A701V
A02	HLA-A*02:25	23	2	21	South_African	417N_484K_501Y	89 Gauteng	2021_02	D215G,K417N,E484K,N501Y,D614G,A701V
A02	HLA-A*02:26	24	3	21	Brasilian	18F_417T	20 Massachusetts	2021_05	L18F,K417T,D614G,H655Y,V1176F
A02	HLA-A*02:27	22	2	20	South_African	417N_484K_501Y	89 Gauteng	2021_02	D215G,K417N,E484K,N501Y,D614G,A701V
A02	HLA-A*02:28	18	3	15	Brasilian	5F_18F_417T_484K_501Y	31 Ontario	2021_04	L5F,L18F,T20N,D138Y,R190S,K417T,E484K,N501Y
A02	HLA-A*02:30	23	2	21	South_African	417N_484K_501Y	89 Gauteng	2021_02	D215G,K417N,E484K,N501Y,D614G,A701V
A02	HLA-A*02:31	23	2	21	South_African	417N_484K_501Y	89 Gauteng	2021_02	D215G,K417N,E484K,N501Y,D614G,A701V
A02	HLA-A*02:36	15	2	13	Californian	452R_522P	195 Michigan	2021_04	V33,P57H,W152C,L452R,A522P,D614G
A02	HLA-A*02:38	24	3	21	Brasilian	18F_417T	20 Massachusetts	2021_05	L18F,K417T,D614G,H655Y,V1176F
A02	HLA-A*02:39	11	1	10	South_African	5F_242X_243X_244X_417N_484K_501Y	32 Stockholm	2021_04	L5F,D80A,D215G,K417N,E484K,N501Y,A701V,242-244
A02	HLA-A*02:40	23	2	21	South_African	417N_484K_501Y	89 Gauteng	2021_02	D215G,K417N,E484K,N501Y,D614G,A701V
A02	HLA-A*02:44	26	3	23	Brasilian	18F_417T	20 Massachusetts	2021_05	L18F,K417T,D614G,H655Y,V1176F
A02	HLA-A*02:45	5	1	4	South_African	5F_242X_243X_244X_417N_484K_501Y	32 Stockholm	2021_04	L5F,D80A,D215G,K417N,E484K,N501Y,A701V,242-244
A02	HLA-A*02:46	5	1	4	South_African	5F_242X_243X_244X_417N_484K_501Y	32 Stockholm	2021_04	L5F,D80A,D215G,K417N,E484K,N501Y,A701V,242-244
A02	HLA-A*02:47	28	3	25	Brasilian	5F_18F_417T_484K_501Y	31 Ontario	2021_04	L5F,L18F,T20N,D138Y,R190S,K417T,E484K,N501Y
A02	HLA-A*02:48	9	1	8	South_African	5F_242X_243X_244X_417N_484K_501Y	32 Stockholm	2021_04	L5F,D80A,D215G,K417N,E484K,N501Y,A701V,242-244
A02	HLA-A*02:49	21	2	19	South_African	417N_484K_501Y	89 Gauteng	2021_02	D215G,K417N,E484K,N501Y,D614G,A701V
A02	HLA-A*02:51	18	3	15	Brasilian	5F_18F_417T_484K_501Y	31 Ontario	2021_04	L5F,L18F,T20N,D138Y,R190S,K417T,E484K,N501Y
A02	HLA-A*02:54	17	2	15	South_African	417N_484K_501Y	89 Gauteng	2021_02	D215G,K417N,E484K,N501Y,D614G,A701V
A02	HLA-A*02:56	5	1	4	South_African	5F_242X_243X_244X_417N_484K_501Y	32 Stockholm	2021_04	L5F,D80A,D215G,K417N,E484K,N501Y,A701V,242-244
A02	HLA-A*02:57	5	1	4	South_African	5F_242X_243X_244X_417N_484K_501Y	32 Stockholm	2021_04	L5F,D80A,D215G,K417N,E484K,N501Y,A701V,242-244
A02	HLA-A*02:58	17	1	16	South_African	5F_242X_243X_244X_417N_484K_501Y	32 Stockholm	2021_04	L5F,D80A,D215G,K417N,E484K,N501Y,A701V,242-244
A02	HLA-A*02:59	23	2	21	South_African	417N_484K_501Y	89 Gauteng	2021_02	D215G,K417N,E484K,N501Y,D614G,A701V
A02	HLA-A*02:61	18	3	15	Brasilian	5F_18F_417T_484K_501Y	31 Ontario	2021_04	L5F,L18F,T20N,D138Y,R190S,K417T,E484K,N501Y
A02	HLA-A*02:62	9	1	8	South_African	5F_242X_243X_244X_417N_484K_501Y	32 Stockholm	2021_04	L5F,D80A,D215G,K417N,E484K,N501Y,A701V,242-244
A02	HLA-A*02:63	30	3	27	Brasilian	5F_18F_417T_484K_501Y	31 Ontario	2021_04	L5F,L18F,T20N,D138Y,R190S,K417T,E484K,N501Y
A02	HLA-A*02:66	23	2	21	South_African	417N_484K_501Y	89 Gauteng	2021_02	D215G,K417N,E484K,N501Y,D614G,A701V
A02	HLA-A*02:67	23	2	21	South_African	417N_484K_501Y	89 Gauteng	2021_02	D215G,K417N,E484K,N501Y,D614G,A701V
A02	HLA-A*02:68	23	2	21	South_African	417N_484K_501Y	89 Gauteng	2021_02	D215G,K417N,E484K,N501Y,D614G,A701V
A02	HLA-A*02:69	24	3	21	Brasilian	18F_417T	20 Massachusetts	2021_05	L18F,K417T,D614G,H655Y,V1176F
A02	HLA-A*02:70	23	2	21	South_African	417N_484K_501Y	89 Gauteng	2021_02	D215G,K417N,E484K,N501Y,D614G,A701V
A02	HLA-A*02:71	23	2	21	South_African	417N_484K_501Y	89 Gauteng	2021_02	D215G,K417N,E484K,N501Y,D614G,A701V
A02	HLA-A*02:72	18	3	15	Brasilian	5F_18F_417T_484K_501Y	31 Ontario	2021_04	L5F,L18F,T20N,D138Y,R190S,K417T,E484K,N501Y
A02	HLA-A*02:74	23	2	21	South_African	417N_484K_501Y	89 Gauteng	2021_02	D215G,K417N,E484K,N501Y,D614G,A701V
A02	HLA-A*02:75	23	2	21	South_African	417N_484K_501Y	89 Gauteng	2021_02	D215G,K417N,E484K,N501Y,D614G,A701V
A02	HLA-A*02:77	23	2	21	South_African	417N_484K_501Y	89 Gauteng	2021_02	D215G,K417N,E484K,N501Y,D614G,A701V
A02	HLA-A*02:78	13	2	11	British	70X_144X_501Y	95 Germany	2021_04	N501Y,A570D,P681H,T716I,70-70,144-144
A02	HLA-A*02:79	18	3	15	Brasilian	5F_18F_417T_484K_501Y	31 Ontario	2021_04	L5F,L18F,T20N,D138Y,R190S,K417T,E484K,N501Y
A02	HLA-A*02:85	23	2	21	South_African	417N_484K_501Y	89 Gauteng	2021_02	D215G,K417N,E484K,N501Y,D614G,A701V
A02	HLA-A*02:86	23	2	21	South_African	417N_484K_501Y	89 Gauteng	2021_02	D215G,K417N,E484K,N501Y,D614G,A701V
A02	HLA-A*68:02	26	3	23	British	69X_70X_144X_501Y_943T	263 Colorado	2021_04	N501Y,A570D,P681H,S943T,69-70,144-145
A02	HLA-A*68:27	26	3	23	British	69X_70X_144X_501Y_943T	263 Colorado	2021_04	N501Y,A570D,P681H,S943T,69-70,144-145
A02	HLA-A*68:28	5	1	4	British	70X_501Y	108 North Rhine-Westphalia	2021_04	N501Y,A570D,P681H,70-70,144-144
A02	HLA-A*69:01	14	2	12	Nigerian	69X_70X_144X_484K	405 Syddanmark	2021_04	A67V,E484K,Q677H,F888L,69-70,144-144
A03	HLA-A*03:01	32	4	28	British	69X_70X_144X_501Y_831V	62 England	2021_05	N501Y,A570D,P681H,A831V,69-70,144-145
A03	HLA-A*03:02	22	3	19	Other	144X_478K	53 Alaska	2021_04	T478K,D614G,T732A,144-145
A03	HLA-A*03:04	32	4	28	British	69X_70X_144X_501Y_831V	62 England	2021_05	N501Y,A570D,P681H,A831V,69-70,144-145
A03	HLA-A*03:05	32	4	28	British	69X_70X_144X_501Y_831V	62 England	2021_05	N501Y,A570D,P681H,A831V,69-70,144-145
A03	HLA-A*03:06	32	4	28	British	69X_70X_144X_501Y_831V	62 England	2021_05	N501Y,A570D,P681H,A831V,69-70,144-145
A03	HLA-A*03:07	26	3	23	Other	144X_478K	53 Alaska	2021_04	T478K,D614G,T732A,144-145
A03	HLA-A*03:08	17	2	15	Other	144X_484K_796H	29 England	2021_02	T95I,E484K,D614G,P681H,D796H,144-144
A03	HLA-A*03:10	22	3	19	Other	144X_478K	53 Alaska	2021_04	T478K,D614G,T732A,144-145
A03	HLA-A*03:12	38	4	34	South_African	18F_242X_243X_244X_384L_417N_484K_501Y	40 Luxembourg	2021_04	L18F,D80A,D215G,P384L,K417N,E484K,N501Y,A701V,242-244
A03	HLA-A*03:13	32	4	28	British	69X_70X_144X_501Y_831V	62 England	2021_05	N501Y,A570D,P681H,A831V,69-70,144-145
A03	HLA-A*03:14	32	4	28	British	69X_70X_144X_501Y_831V	62 England	2021_05	N501Y,A570D,P681H,A831V,69-70,144-145
A03	HLA-A*03:16	32	4	28	British	69X_70X_144X_501Y_831V	62 England	2021_05	N501Y,A570D,P681H,A831V,69-70,144-145
A03	HLA-A*03:17	32	4	28	British	69X_70X_144X_501Y_831V	62 England	2021_05	N501Y,A570D,P681H,A831V,69-70,144-145
A03	HLA-A*11:01	34	4	30	Other	144X_478K	53 Alaska	2021_04	T478K,D614G,T732A,144-145
A03	HLA-A*11:02	34	4	30	Other	144X_478K	53 Alaska	2021_04	T478K,D614G,T732A,144-145
A03	HLA-A*11:03	40	5	35	British	69X_70X_144X_501Y_831V	62 England	2021_05	N501Y,A570D,P681H,A831V,69-70,144-145
A03	HLA-A*11:04	32	4	28	British	69X_70X_144X_501Y_831V	62 England	2021_05	N501Y,A570D,P681H,A831V,69-70,144-145
A03	HLA-A*11:05	34	4	30	Other	144X_478K	53 Alaska	2021_04	T478K,D614G,T732A,144-145
A03	HLA-A*11:07	34	4	30	Other	144X_478K	53 Alaska	2021_04	T478K,D614G,T732A,144-145
A03	HLA-A*11:08	43	5	38	British	69X_70X_144X_501Y_831V	62 England	2021_05	N501Y,A570D,P681H,A831V,69-70,144-145
A03	HLA-A*11:09	34	4	30	Other	144X_478K	53 Alaska	2021_04	T478K,D614G,T732A,144-145
A03	HLA-A*11:10	13	2	11	Other	5F_478K	55 Texas	2021_02	L5F,T478K,D614G,P681H,T732A
A03	HLA-A*11:12	34	4	30	Other	144X_478K	53 Alaska	2021_04	T478K,D614G,T732A,144-145
A03	HLA-A*11:13	34	4	30	Other	144X_478K	53 Alaska	2021_04	T478K,D614G,T732A,144-145
A03	HLA-A*11:14	31	3	28	South_African	18F_242X_243X_244X_384L_417N_484K_501Y	40 Luxembourg	2021_04	L18F,D80A,D215G,P384L,K417N,E484K,N501Y,A701V,242-244
A03	HLA-A*11:15	34	4	30	Other	144X_478K	53 Alaska	2021_04	T478K,D614G,T732A,144-145
A03	HLA-A*11:16	34	4	30	Other	144X_478K	53 Alaska	2021_04	T478K,D614G,T732A,144-145
A03	HLA-A*11:20	40	5	35	British	69X_70X_144X_501Y_831V	62 England	2021_05	N501Y,A570D,P681H,A831V,69-70,144-145
A03	HLA-A*11:23	34	4	30	Other	144X_478K	53 Alaska	2021_04	T478K,D614G,T732A,144-145
A03	HLA-A*31:01	18	3	15	Other	69X_70X_346S_452R	61 England	2021_04	S12F,R346S,L452R,Q677H,A899S,69-70
A03	HLA-A*31:03	31	5	26	British	69X_70X_144X_354K_501Y	69 Germany	2021_04	N354K,N501Y,A570D,P681H,69-70,144-145
A03	HLA-A*31:04	31	5	26	British	69X_70X_144X_354K_501Y	69 Germany	2021_04	N354K,N501Y,A570D,P681H,69-70,144-145
A03	HLA-A*31:05	8	2	6	British	69X_70X_144X_354K_501Y	69 Germany	2021_04	N354K,N501Y,A570D,P681H,69-70,144-145
A03	HLA-A*31:06	23	4	19	Other	69X_70X_346S_452R	61 England	2021_04	S12F,R346S,L452R,Q677H,A899S,69-70
A03	HLA-A*31:09	14	3	11	British	69X_70X_144X_354K_501Y	69 Germany	2021_04	N354K,N501Y,A570D,P681H,69-70,144-145
A03	HLA-A*31:11	18	3	15	Other	69X_70X_346S_452R	61 England	2021_04	S12F,R346S,L452R,Q677H,A899S,69-70
A03	HLA-A*33:01	6	1	5	Other	69X_70X_453F	282 Midtjylland	2021_01	Y453F,D614G,69-70
A03	HLA-A*33:04	6	1	5	Other	69X_70X_453F	282 Midtjylland	2021_01	Y453F,D614G,69-70
A03	HLA-A*33:05	6	1	5	Other	69X_70X_453F	282 Midtjylland	2021_01	Y453F,D614G,69-70
A03	HLA-A*33:06	8	2	6	British	69X_70X_144X_354K_501Y	69 Germany	2021_04	N354K,N501Y,A570D,P681H,69-70,144-145
A03	HLA-A*33:07	6	1	5	Other	69X_70X_453F	282 Midtjylland	2021_01	Y453F,D614G,69-70
A03	HLA-A*34:02	27	3	24	Other	144X_484K_796H	29 England	2021_02	T95I,E484K,D614G,P681H,D796H,144-144
A03	HLA-A*34:03	27	3	24	Other	144X_484K_796H	29 England	2021_02	T95I,E484K,D614G,P681H,D796H,144-144
A03	HLA-A*34:04	27	3	24	Other	144X_484K_796H	29 England	2021_02	T95I,E484K,D614G,P681H,D796H,144-144
A03	HLA-A*34:06	10	2	8	Other	367F_681R	99 Uganda	2021_02	F157L,V367F,Q613H,P681R
A03	HLA-A*66:01	3	1	2	Other	5F_478K	55 Texas	2021_02	L5F,T478K,D614G,P681H,T732A
A03	HLA-A*66:02	5	2	3	British	69X_70X_144X_354K_501Y	69 Germany	2021_04	N354K,N501Y,A570D,P681H,69-70,144-145
A03	HLA-A*66:03	4	1	3	Other	5F_478K	55 Texas	2021_02	L5F,T478K,D614G,P681H,T732A
A03	HLA-A*66:04	3	1	2	Other	5F_478K	55 Texas	2021_02	L5F,T478K,D614G,P681H,T732A
A03	HLA-A*68:01	37	7	30	British	69X_70X_144X_354K_501Y	69 Germany	2021_04	N354K,N501Y,A570D,P681H,69-70,144-145
A03	HLA-A*68:03	17	3	14	British	69X_70X_144X_354K_501Y	69 Germany	2021_04	N354K,N501Y,A570D,P681H,69-70,144-145
A03	HLA-A*68:04	16	5	11	British	69X_70X_144X_354K_501Y	69 Germany	2021_04	N354K,N501Y,A570D,P681H,69-70,144-145
A03	HLA-A*68:08	17	1	16	Other	5F_478K	55 Texas	2021_02	L5F,T478K,D614G,P681H,T732A
A03	HLA-A*68:09	19	2	17	Other	144X_484K_796H	29 England	2021_02	T95I,E484K,D614G,P681H,D796H,144-144
A03	HLA-A*68:10	36	4	32	British	69X_70X_144X_501Y_831V	62 England	2021_05	N501Y,A570D,P681H,A831V,69-70,144-145
A03	HLA-A*68:12	37	7	30	British	69X_70X_144X_354K_501Y	69 Germany	2021_04	N354K,N501Y,A570D,P681H,69-70,144-145
A03	HLA-A*68:13	31	4	27	British	69X_70X_144X_501Y_831V	62 England	2021_05	N501Y,A570D,P681H,A831V,69-70,144-145
A03	HLA-A*68:14	36	4	32	British	69X_70X_144X_501Y_831V	62 England	2021_05	N501Y,A570D,P681H,A831V,69-70,144-145
A03	HLA-A*68:16	37	7	30	British	69X_70X_144X_354K_501Y	69 Germany	2021_04	N354K,N501Y,A570D,P681H,69-70,144-145
A03	HLA-A*68:19	37	7	30	British	69X_70X_144X_354K_501Y	69 Germany	2021_04	N354K,N501Y,A570D,P681H,69-70,144-145
A03	HLA-A*68:21	37	7	30	British	69X_70X_144X_354K_501Y	69 Germany	2021_04	N354K,N501Y,A570D,P681H,69-70,144-145
A03	HLA-A*68:22	37	7	30	British	69X_70X_144X_354K_501Y	69 Germany	2021_04	N354K,N501Y,A570D,P681H,69-70,144-145
A03	HLA-A*68:24	37	7	30	British	69X_70X_144X_354K_501Y	69 Germany	2021_04	N354K,N501Y,A570D,P681H,69-70,144-145
A03	HLA-A*68:25	37	7	30	British	69X_70X_144X_354K_501Y	69 Germany	2021_04	N354K,N501Y,A570D,P681H,69-70,144-145
A03	HLA-A*68:26	5	1	4	Other	5F_478K	55 Texas	2021_02	L5F,T478K,D614G,P681H,T732A
A03	HLA-A*74:01	1	1	0	British	69X_70X_144X_354K_501Y	69 Germany	2021_04	N354K,N501Y,A570D,P681H,69-70,144-145
A03	HLA-A*74:02	1	1	0	British	69X_70X_144X_354K_501Y	69 Germany	2021_04	N354K,N501Y,A570D,P681H,69-70,144-145
A03	HLA-A*74:03	1	1	0	British	69X_70X_144X_354K_501Y	69 Germany	2021_04	N354K,N501Y,A570D,P681H,69-70,144-145
A03	HLA-A*74:04	0	0	0	NA	NA	NA	NA	NA
A03	HLA-A*74:05	4	1	3	British	69X_70X_144X_455F_501Y	82 England	2021_03	L455F,N501Y,A570D,P681H,69-70,144-145
A03	HLA-A*74:07	3	1	2	British	69X_70X_144X_354K_501Y	69 Germany	2021_04	N354K,N501Y,A570D,P681H,69-70,144-145
A03	HLA-A*74:08	1	1	0	British	69X_70X_144X_354K_501Y	69 Germany	2021_04	N354K,N501Y,A570D,P681H,69-70,144-145
A03	HLA-A*74:09	1	1	0	British	69X_70X_144X_354K_501Y	69 Germany	2021_04	N354K,N501Y,A570D,P681H,69-70,144-145
A03	HLA-A*74:11	1	1	0	British	69X_70X_144X_354K_501Y	69 Germany	2021_04	N354K,N501Y,A570D,P681H,69-70,144-145
A24	HLA-A*23:01	46	4	42	Other	452Q_490L	93 Region Metropolitana de Santiago	2021_04	D253N,L452Q,F490L,T859N,246-246
A24	HLA-A*23:02	55	4	51	Other	452Q_490L	93 Region Metropolitana de Santiago	2021_04	D253N,L452Q,F490L,T859N,246-246
A24	HLA-A*23:03	46	4	42	Other	452Q_490L	93 Region Metropolitana de Santiago	2021_04	D253N,L452Q,F490L,T859N,246-246
A24	HLA-A*23:04	60	5	55	Other	18F_452R_501Y_796Y	61 Auvergne-Rhone-Alpes	2021_03	L18F,L452R,N501Y,A653V,H655Y,D796Y,G1219V
A24	HLA-A*23:06	46	4	42	Other	452Q_490L	93 Region Metropolitana de Santiago	2021_04	D253N,L452Q,F490L,T859N,246-246
A24	HLA-A*23:10	38	3	35	Other	452Q_490L	93 Region Metropolitana de Santiago	2021_04	D253N,L452Q,F490L,T859N,246-246
A24	HLA-A*24:02	52	5	47	Californian	452R_522P	195 Michigan	2021_04	V33,P57H,W152C,L452R,A522P,D614G
A24	HLA-A*24:03	57	5	52	Californian	452R_522P	195 Michigan	2021_04	V33,P57H,W152C,L452R,A522P,D614G
A24	HLA-A*24:05	52	5	47	Californian	452R_522P	195 Michigan	2021_04	V33,P57H,W152C,L452R,A522P,D614G
A24	HLA-A*24:06	55	4	51	Other	452Q_490L	93 Region Metropolitana de Santiago	2021_04	D253N,L452Q,F490L,T859N,246-246
A24	HLA-A*24:08	37	4	33	Other	449H_501Y	51 England	2021_04	Y144F,Y449H,N501Y,F565L,141-141
A24	HLA-A*24:10	58	5	53	Californian	452R_522P	195 Michigan	2021_04	V33,P57H,W152C,L452R,A522P,D614G
A24	HLA-A*24:13	46	4	42	Other	452Q_490L	93 Region Metropolitana de Santiago	2021_04	D253N,L452Q,F490L,T859N,246-246
A24	HLA-A*24:18	44	4	40	Other	449H_501Y	51 England	2021_04	Y144F,Y449H,N501Y,F565L,141-141
A24	HLA-A*24:20	52	5	47	Californian	452R_522P	195 Michigan	2021_04	V33,P57H,W152C,L452R,A522P,D614G
A24	HLA-A*24:21	52	5	47	Californian	452R_522P	195 Michigan	2021_04	V33,P57H,W152C,L452R,A522P,D614G
A24	HLA-A*24:22	58	5	53	Californian	452R_522P	195 Michigan	2021_04	V33,P57H,W152C,L452R,A522P,D614G
A24	HLA-A*24:23	57	5	52	Californian	452R_522P	195 Michigan	2021_04	V33,P57H,W152C,L452R,A522P,D614G
A24	HLA-A*24:26	52	5	47	Californian	452R_522P	195 Michigan	2021_04	V33,P57H,W152C,L452R,A522P,D614G
A24	HLA-A*24:27	52	5	47	Californian	452R_522P	195 Michigan	2021_04	V33,P57H,W152C,L452R,A522P,D614G
A24	HLA-A*24:28	9	1	8	Other	452Q_490L	93 Region Metropolitana de Santiago	2021_04	D253N,L452Q,F490L,T859N,246-246
A24	HLA-A*24:29	52	5	47	Californian	452R_522P	195 Michigan	2021_04	V33,P57H,W152C,L452R,A522P,D614G
A24	HLA-A*24:33	57	5	52	Californian	452R_522P	195 Michigan	2021_04	V33,P57H,W152C,L452R,A522P,D614G
A24	HLA-A*24:34	52	5	47	Californian	452R_522P	195 Michigan	2021_04	V33,P57H,W152C,L452R,A522P,D614G
A24	HLA-A*24:35	52	5	47	Californian	452R_522P	195 Michigan	2021_04	V33,P57H,W152C,L452R,A522P,D614G
A24	HLA-A*24:37	52	5	47	Californian	452R_522P	195 Michigan	2021_04	V33,P57H,W152C,L452R,A522P,D614G
A24	HLA-A*24:38	52	5	47	Californian	452R_522P	195 Michigan	2021_04	V33,P57H,W152C,L452R,A522P,D614G
A24	HLA-A*24:39	52	5	47	Californian	452R_522P	195 Michigan	2021_04	V33,P57H,W152C,L452R,A522P,D614G
A24	HLA-A*24:43	52	5	47	Californian	452R_522P	195 Michigan	2021_04	V33,P57H,W152C,L452R,A522P,D614G
A24	HLA-A*24:46	46	4	42	Other	449H_501Y	51 England	2021_04	Y144F,Y449H,N501Y,F565L,141-141
A24	HLA-A*24:47	52	5	47	Californian	452R_522P	195 Michigan	2021_04	V33,P57H,W152C,L452R,A522P,D614G
A24	HLA-A*24:49	52	5	47	Californian	452R_522P	195 Michigan	2021_04	V33,P57H,W152C,L452R,A522P,D614G
B07	HLA-B*07:02	14	3	11	British	69X_70X_144X_501Y_1263L	97 England	2021_01	N501Y,A570D,P681H,P1263L,69-70,144-145
B07	HLA-B*07:03	21	3	18	British	69X_70X_144X_501Y_1263L	97 England	2021_01	N501Y,A570D,P681H,P1263L,69-70,144-145
B07	HLA-B*07:04	9	3	6	British	69X_70X_144X_501Y_1263L	97 England	2021_01	N501Y,A570D,P681H,P1263L,69-70,144-145
B07	HLA-B*07:05	15	3	12	British	69X_70X_144X_501Y_1263L	97 England	2021_01	N501Y,A570D,P681H,P1263L,69-70,144-145
B07	HLA-B*07:06	15	3	12	British	69X_70X_144X_501Y_1263L	97 England	2021_01	N501Y,A570D,P681H,P1263L,69-70,144-145
B07	HLA-B*07:15	12	3	9	British	69X_70X_144X_501Y_1263L	97 England	2021_01	N501Y,A570D,P681H,P1263L,69-70,144-145
B07	HLA-B*07:19	13	4	9	British	69X_70X_144X_501Y_1263L	97 England	2021_01	N501Y,A570D,P681H,P1263L,69-70,144-145
B07	HLA-B*07:20	6	1	5	South_African	5F_242X_243X_244X_417N_484K_501Y	32 Stockholm	2021_04	L5F,D80A,D215G,K417N,E484K,N501Y,A701V,242-244
B07	HLA-B*07:21	14	3	11	British	69X_70X_144X_501Y_1263L	97 England	2021_01	N501Y,A570D,P681H,P1263L,69-70,144-145
B07	HLA-B*07:22	14	3	11	British	69X_70X_144X_501Y_1263L	97 England	2021_01	N501Y,A570D,P681H,P1263L,69-70,144-145
B07	HLA-B*07:24	14	3	11	British	69X_70X_144X_501Y_1263L	97 England	2021_01	N501Y,A570D,P681H,P1263L,69-70,144-145
B07	HLA-B*07:25	13	2	11	Californian	452R_1263L	77 California	2021_03	S13I,W152C,L452R,D614G,P1263L
B07	HLA-B*07:26	5	2	3	British	70X_144X_501Y	95 Germany	2021_04	N501Y,A570D,P681H,T716I,70-70,144-144
B07	HLA-B*07:30	14	3	11	British	69X_70X_144X_501Y_1263L	97 England	2021_01	N501Y,A570D,P681H,P1263L,69-70,144-145
B07	HLA-B*07:31	18	3	15	British	69X_70X_144X_501Y_1263L	97 England	2021_01	N501Y,A570D,P681H,P1263L,69-70,144-145
B07	HLA-B*07:33	14	3	11	British	69X_70X_144X_501Y_1263L	97 England	2021_01	N501Y,A570D,P681H,P1263L,69-70,144-145
B07	HLA-B*07:34	11	3	8	British	69X_70X_144X_501Y_1263L	97 England	2021_01	N501Y,A570D,P681H,P1263L,69-70,144-145
B07	HLA-B*07:35	14	3	11	British	69X_70X_144X_501Y_1263L	97 England	2021_01	N501Y,A570D,P681H,P1263L,69-70,144-145
B07	HLA-B*07:39	14	3	11	British	69X_70X_144X_501Y_1263L	97 England	2021_01	N501Y,A570D,P681H,P1263L,69-70,144-145
B07	HLA-B*07:40	15	3	12	British	69X_70X_144X_501Y_1263L	97 England	2021_01	N501Y,A570D,P681H,P1263L,69-70,144-145
B07	HLA-B*07:41	14	3	11	British	69X_70X_144X_501Y_1263L	97 England	2021_01	N501Y,A570D,P681H,P1263L,69-70,144-145
B07	HLA-B*07:42	14	3	11	British	69X_70X_144X_501Y_1263L	97 England	2021_01	N501Y,A570D,P681H,P1263L,69-70,144-145
B07	HLA-B*07:43	8	2	6	British	70X_144X_501Y	95 Germany	2021_04	N501Y,A570D,P681H,T716I,70-70,144-144
B07	HLA-B*15:08	6	1	5	South_African	5F_242X_243X_244X_417N_484K_501Y	32 Stockholm	2021_04	L5F,D80A,D215G,K417N,E484K,N501Y,A701V,242-244
B07	HLA-B*35:01	32	5	27	Other	69X_70X_346S_452R	61 England	2021_04	S12F,R346S,L452R,Q677H,A899S,69-70
B07	HLA-B*35:03	9	1	8	South_African	5F_242X_243X_244X_417N_484K_501Y	32 Stockholm	2021_04	L5F,D80A,D215G,K417N,E484K,N501Y,A701V,242-244
B07	HLA-B*35:07	32	5	27	Other	69X_70X_346S_452R	61 England	2021_04	S12F,R346S,L452R,Q677H,A899S,69-70
B07	HLA-B*35:08	15	2	13	Other	69X_70X_346S_452R	61 England	2021_04	S12F,R346S,L452R,Q677H,A899S,69-70
B07	HLA-B*35:11	40	5	35	Other	69X_70X_346S_452R	61 England	2021_04	S12F,R346S,L452R,Q677H,A899S,69-70
B07	HLA-B*35:14	22	3	19	Other	69X_70X_346S_452R	61 England	2021_04	S12F,R346S,L452R,Q677H,A899S,69-70
B07	HLA-B*35:15	26	5	21	Other	69X_70X_346S_452R	61 England	2021_04	S12F,R346S,L452R,Q677H,A899S,69-70
B07	HLA-B*35:21	37	6	31	Other	69X_70X_346S_452R	61 England	2021_04	S12F,R346S,L452R,Q677H,A899S,69-70
B07	HLA-B*35:22	14	2	12	British	70X_144X_501Y	95 Germany	2021_04	N501Y,A570D,P681H,T716I,70-70,144-144
B07	HLA-B*35:24	35	6	29	Other	69X_70X_346S_452R	61 England	2021_04	S12F,R346S,L452R,Q677H,A899S,69-70
B07	HLA-B*35:31	14	2	12	British	70X_144X_501Y	95 Germany	2021_04	N501Y,A570D,P681H,T716I,70-70,144-144
B07	HLA-B*35:32	40	5	35	Other	69X_70X_346S_452R	61 England	2021_04	S12F,R346S,L452R,Q677H,A899S,69-70
B07	HLA-B*35:33	9	1	8	South_African	5F_242X_243X_244X_417N_484K_501Y	32 Stockholm	2021_04	L5F,D80A,D215G,K417N,E484K,N501Y,A701V,242-244
B07	HLA-B*35:35	56	6	50	Other	69X_70X_346S_452R	61 England	2021_04	S12F,R346S,L452R,Q677H,A899S,69-70
B07	HLA-B*35:36	9	1	8	South_African	5F_242X_243X_244X_417N_484K_501Y	32 Stockholm	2021_04	L5F,D80A,D215G,K417N,E484K,N501Y,A701V,242-244
B07	HLA-B*35:38	9	1	8	South_African	5F_242X_243X_244X_417N_484K_501Y	32 Stockholm	2021_04	L5F,D80A,D215G,K417N,E484K,N501Y,A701V,242-244
B07	HLA-B*35:41	53	6	47	Other	69X_70X_346S_452R	61 England	2021_04	S12F,R346S,L452R,Q677H,A899S,69-70
B07	HLA-B*35:42	32	5	27	Other	69X_70X_346S_452R	61 England	2021_04	S12F,R346S,L452R,Q677H,A899S,69-70
B07	HLA-B*35:43	27	3	24	Other	69X_70X_346S_452R	61 England	2021_04	S12F,R346S,L452R,Q677H,A899S,69-70
B07	HLA-B*35:44	2	0	2	South_African	5F_242X_243X_244X_417N_484K_501Y	32 Stockholm	2021_04	L5F,D80A,D215G,K417N,E484K,N501Y,A701V,242-244
B07	HLA-B*35:45	5	1	4	Other	69X_70X_346S_452R	61 England	2021_04	S12F,R346S,L452R,Q677H,A899S,69-70
B07	HLA-B*35:46	13	2	11	Other	69X_70X_346S_452R	61 England	2021_04	S12F,R346S,L452R,Q677H,A899S,69-70
B07	HLA-B*35:54	32	5	27	Other	69X_70X_346S_452R	61 England	2021_04	S12F,R346S,L452R,Q677H,A899S,69-70
B07	HLA-B*35:55	9	1	8	South_African	5F_242X_243X_244X_417N_484K_501Y	32 Stockholm	2021_04	L5F,D80A,D215G,K417N,E484K,N501Y,A701V,242-244
B07	HLA-B*35:57	32	5	27	Other	69X_70X_346S_452R	61 England	2021_04	S12F,R346S,L452R,Q677H,A899S,69-70
B07	HLA-B*35:61	15	2	13	Other	69X_70X_346S_452R	61 England	2021_04	S12F,R346S,L452R,Q677H,A899S,69-70
B07	HLA-B*39:10	17	1	16	South_African	5F_242X_243X_244X_417N_484K_501Y	32 Stockholm	2021_04	L5F,D80A,D215G,K417N,E484K,N501Y,A701V,242-244
B07	HLA-B*39:16	17	1	16	South_African	5F_242X_243X_244X_417N_484K_501Y	32 Stockholm	2021_04	L5F,D80A,D215G,K417N,E484K,N501Y,A701V,242-244
B07	HLA-B*42:01	17	2	15	Californian	452R_1263L	77 California	2021_03	S13I,W152C,L452R,D614G,P1263L
B07	HLA-B*42:04	18	2	16	British	70X_144X_501Y	95 Germany	2021_04	N501Y,A570D,P681H,T716I,70-70,144-144
B07	HLA-B*42:05	17	2	15	Californian	452R_1263L	77 California	2021_03	S13I,W152C,L452R,D614G,P1263L
B07	HLA-B*51:01	15	2	13	British	70X_144X_501Y	95 Germany	2021_04	N501Y,A570D,P681H,T716I,70-70,144-144
B07	HLA-B*51:02	12	2	10	British	70X_144X_501Y	95 Germany	2021_04	N501Y,A570D,P681H,T716I,70-70,144-144
B07	HLA-B*51:03	2	2	0	British	70X_144X_501Y	95 Germany	2021_04	N501Y,A570D,P681H,T716I,70-70,144-144
B07	HLA-B*51:05	5	2	3	British	70X_144X_501Y	95 Germany	2021_04	N501Y,A570D,P681H,T716I,70-70,144-144
B07	HLA-B*51:08	5	2	3	British	70X_144X_501Y	95 Germany	2021_04	N501Y,A570D,P681H,T716I,70-70,144-144
B07	HLA-B*51:09	6	2	4	British	70X_144X_501Y	95 Germany	2021_04	N501Y,A570D,P681H,T716I,70-70,144-144
B07	HLA-B*51:16	14	2	12	British	70X_144X_501Y	95 Germany	2021_04	N501Y,A570D,P681H,T716I,70-70,144-144
B07	HLA-B*51:17	15	2	13	British	70X_144X_501Y	95 Germany	2021_04	N501Y,A570D,P681H,T716I,70-70,144-144
B07	HLA-B*51:18	15	2	13	British	70X_144X_501Y	95 Germany	2021_04	N501Y,A570D,P681H,T716I,70-70,144-144
B07	HLA-B*51:19	12	2	10	British	70X_144X_501Y	95 Germany	2021_04	N501Y,A570D,P681H,T716I,70-70,144-144
B07	HLA-B*51:21	13	2	11	British	70X_144X_501Y	95 Germany	2021_04	N501Y,A570D,P681H,T716I,70-70,144-144
B07	HLA-B*51:23	4	2	2	British	70X_144X_501Y	95 Germany	2021_04	N501Y,A570D,P681H,T716I,70-70,144-144
B07	HLA-B*51:24	15	2	13	British	70X_144X_501Y	95 Germany	2021_04	N501Y,A570D,P681H,T716I,70-70,144-144
B07	HLA-B*51:26	15	2	13	British	70X_144X_501Y	95 Germany	2021_04	N501Y,A570D,P681H,T716I,70-70,144-144
B07	HLA-B*51:28	15	2	13	British	70X_144X_501Y	95 Germany	2021_04	N501Y,A570D,P681H,T716I,70-70,144-144
B07	HLA-B*51:29	13	2	11	British	70X_144X_501Y	95 Germany	2021_04	N501Y,A570D,P681H,T716I,70-70,144-144
B07	HLA-B*51:30	15	2	13	British	70X_144X_501Y	95 Germany	2021_04	N501Y,A570D,P681H,T716I,70-70,144-144
B07	HLA-B*51:31	9	2	7	British	70X_144X_501Y	95 Germany	2021_04	N501Y,A570D,P681H,T716I,70-70,144-144
B07	HLA-B*51:32	15	2	13	British	70X_144X_501Y	95 Germany	2021_04	N501Y,A570D,P681H,T716I,70-70,144-144
B07	HLA-B*51:33	15	2	13	British	70X_144X_501Y	95 Germany	2021_04	N501Y,A570D,P681H,T716I,70-70,144-144
B07	HLA-B*51:34	11	2	9	British	70X_144X_501Y	95 Germany	2021_04	N501Y,A570D,P681H,T716I,70-70,144-144
B07	HLA-B*51:35	15	2	13	British	70X_144X_501Y	95 Germany	2021_04	N501Y,A570D,P681H,T716I,70-70,144-144
B07	HLA-B*51:36	11	2	9	British	70X_144X_501Y	95 Germany	2021_04	N501Y,A570D,P681H,T716I,70-70,144-144
B07	HLA-B*51:38	15	2	13	British	70X_144X_501Y	95 Germany	2021_04	N501Y,A570D,P681H,T716I,70-70,144-144
B07	HLA-B*53:01	19	3	16	Other	477N	468 Bavaria	2021_04	V33,P57H,S477N,D614G
B07	HLA-B*53:02	16	3	13	Other	477N	468 Bavaria	2021_04	V33,P57H,S477N,D614G
B07	HLA-B*53:06	21	4	17	British	70X_144X_501Y	95 Germany	2021_04	N501Y,A570D,P681H,T716I,70-70,144-144
B07	HLA-B*53:08	22	3	19	British	70X_144X_501Y	95 Germany	2021_04	N501Y,A570D,P681H,T716I,70-70,144-144
B07	HLA-B*53:10	19	3	16	Other	477N	468 Bavaria	2021_04	V33,P57H,S477N,D614G
B07	HLA-B*54:01	12	1	11	British	70X_144X_501Y	95 Germany	2021_04	N501Y,A570D,P681H,T716I,70-70,144-144
B07	HLA-B*54:03	8	1	7	British	70X_144X_501Y	95 Germany	2021_04	N501Y,A570D,P681H,T716I,70-70,144-144
B07	HLA-B*54:04	10	1	9	British	70X_144X_501Y	95 Germany	2021_04	N501Y,A570D,P681H,T716I,70-70,144-144
B07	HLA-B*54:06	6	1	5	Other	69X_70X_346S_452R	61 England	2021_04	S12F,R346S,L452R,Q677H,A899S,69-70
B07	HLA-B*54:07	12	1	11	British	70X_144X_501Y	95 Germany	2021_04	N501Y,A570D,P681H,T716I,70-70,144-144
B07	HLA-B*55:01	7	2	5	British	70X_144X_501Y	95 Germany	2021_04	N501Y,A570D,P681H,T716I,70-70,144-144
B07	HLA-B*55:02	14	1	13	Other	69X_70X_346S_452R	61 England	2021_04	S12F,R346S,L452R,Q677H,A899S,69-70
B07	HLA-B*55:03	3	1	2	British	70X_144X_501Y	95 Germany	2021_04	N501Y,A570D,P681H,T716I,70-70,144-144
B07	HLA-B*55:04	22	2	20	Other	69X_70X_346S_452R	61 England	2021_04	S12F,R346S,L452R,Q677H,A899S,69-70
B07	HLA-B*55:05	7	2	5	British	70X_144X_501Y	95 Germany	2021_04	N501Y,A570D,P681H,T716I,70-70,144-144
B07	HLA-B*55:07	12	1	11	British	70X_144X_501Y	95 Germany	2021_04	N501Y,A570D,P681H,T716I,70-70,144-144
B07	HLA-B*55:09	8	2	6	British	70X_144X_501Y	95 Germany	2021_04	N501Y,A570D,P681H,T716I,70-70,144-144
B07	HLA-B*55:10	10	1	9	Other	69X_70X_346S_452R	61 England	2021_04	S12F,R346S,L452R,Q677H,A899S,69-70
B07	HLA-B*55:15	7	2	5	British	70X_144X_501Y	95 Germany	2021_04	N501Y,A570D,P681H,T716I,70-70,144-144
B07	HLA-B*55:17	9	2	7	British	70X_144X_501Y	95 Germany	2021_04	N501Y,A570D,P681H,T716I,70-70,144-144
B07	HLA-B*55:19	14	1	13	Other	69X_70X_346S_452R	61 England	2021_04	S12F,R346S,L452R,Q677H,A899S,69-70
B07	HLA-B*56:01	8	1	7	Other	69X_70X_346S_452R	61 England	2021_04	S12F,R346S,L452R,Q677H,A899S,69-70
B07	HLA-B*56:03	4	1	3	Other	69X_70X_346S_452R	61 England	2021_04	S12F,R346S,L452R,Q677H,A899S,69-70
B07	HLA-B*56:05	9	2	7	British	70X_144X_501Y	95 Germany	2021_04	N501Y,A570D,P681H,T716I,70-70,144-144
B07	HLA-B*56:13	10	2	8	British	70X_144X_501Y	95 Germany	2021_04	N501Y,A570D,P681H,T716I,70-70,144-144
B07	HLA-B*56:15	7	1	6	South_African	5F_242X_243X_244X_417N_484K_501Y	32 Stockholm	2021_04	L5F,D80A,D215G,K417N,E484K,N501Y,A701V,242-244
B07	HLA-B*56:16	7	1	6	Other	69X_70X_346S_452R	61 England	2021_04	S12F,R346S,L452R,Q677H,A899S,69-70
B07	HLA-B*67:01	16	1	15	South_African	5F_242X_243X_244X_417N_484K_501Y	32 Stockholm	2021_04	L5F,D80A,D215G,K417N,E484K,N501Y,A701V,242-244
B07	HLA-B*78:01	6	1	5	British	70X_144X_501Y	95 Germany	2021_04	N501Y,A570D,P681H,T716I,70-70,144-144
B07	HLA-B*78:02	6	1	5	Other	69X_70X_346S_452R	61 England	2021_04	S12F,R346S,L452R,Q677H,A899S,69-70
B07	HLA-B*78:04	6	2	4	British	70X_144X_501Y	95 Germany	2021_04	N501Y,A570D,P681H,T716I,70-70,144-144
B08	HLA-B*08:01	12	2	10	South_African	5F_18F_242X_243X_244X_417N_484K_501Y	80 Viken	2021_04	L5F,L18F,D80A,D215G,K417N,E484K,N501Y,A701V,242-244
B08	HLA-B*08:02	0	0	0	NA	NA	NA	NA	NA
B08	HLA-B*08:07	9	1	8	Californian	452R_1263L	77 California	2021_03	S13I,W152C,L452R,D614G,P1263L
B08	HLA-B*08:09	2	0	2	South_African	5F_242X_243X_244X_417N_484K_501Y	32 Stockholm	2021_04	L5F,D80A,D215G,K417N,E484K,N501Y,A701V,242-244
B08	HLA-B*08:11	12	2	10	South_African	5F_18F_242X_243X_244X_417N_484K_501Y	80 Viken	2021_04	L5F,L18F,D80A,D215G,K417N,E484K,N501Y,A701V,242-244
B08	HLA-B*08:13	5	1	4	Californian	452R_1263L	77 California	2021_03	S13I,W152C,L452R,D614G,P1263L
B08	HLA-B*08:15	7	0	7	South_African	5F_242X_243X_244X_417N_484K_501Y	32 Stockholm	2021_04	L5F,D80A,D215G,K417N,E484K,N501Y,A701V,242-244
B08	HLA-B*08:18	12	2	10	South_African	5F_18F_242X_243X_244X_417N_484K_501Y	80 Viken	2021_04	L5F,L18F,D80A,D215G,K417N,E484K,N501Y,A701V,242-244
B08	HLA-B*08:20	7	1	6	South_African	5F_242X_243X_244X_417N_484K_501Y	32 Stockholm	2021_04	L5F,D80A,D215G,K417N,E484K,N501Y,A701V,242-244
B08	HLA-B*08:21	5	0	5	South_African	5F_242X_243X_244X_417N_484K_501Y	32 Stockholm	2021_04	L5F,D80A,D215G,K417N,E484K,N501Y,A701V,242-244
B08	HLA-B*08:22	12	2	10	South_African	5F_18F_242X_243X_244X_417N_484K_501Y	80 Viken	2021_04	L5F,L18F,D80A,D215G,K417N,E484K,N501Y,A701V,242-244
B08	HLA-B*08:23	5	0	5	South_African	5F_242X_243X_244X_417N_484K_501Y	32 Stockholm	2021_04	L5F,D80A,D215G,K417N,E484K,N501Y,A701V,242-244
B08	HLA-B*08:24	12	2	10	South_African	5F_18F_242X_243X_244X_417N_484K_501Y	80 Viken	2021_04	L5F,L18F,D80A,D215G,K417N,E484K,N501Y,A701V,242-244
B08	HLA-B*08:25	2	0	2	South_African	5F_242X_243X_244X_417N_484K_501Y	32 Stockholm	2021_04	L5F,D80A,D215G,K417N,E484K,N501Y,A701V,242-244
B27	HLA-B*14:01	4	1	3	South_African	5F_242X_243X_244X_417N_484K_501Y	32 Stockholm	2021_04	L5F,D80A,D215G,K417N,E484K,N501Y,A701V,242-244
B27	HLA-B*14:02	4	1	3	South_African	5F_242X_243X_244X_417N_484K_501Y	32 Stockholm	2021_04	L5F,D80A,D215G,K417N,E484K,N501Y,A701V,242-244
B27	HLA-B*14:03	5	1	4	South_African	5F_242X_243X_244X_417N_484K_501Y	32 Stockholm	2021_04	L5F,D80A,D215G,K417N,E484K,N501Y,A701V,242-244
B27	HLA-B*14:06	5	1	4	South_African	5F_242X_243X_244X_417N_484K_501Y	32 Stockholm	2021_04	L5F,D80A,D215G,K417N,E484K,N501Y,A701V,242-244
B27	HLA-B*15:03	50	7	43	South_African	5F_242X_243X_244X_417N_484K_501Y	32 Stockholm	2021_04	L5F,D80A,D215G,K417N,E484K,N501Y,A701V,242-244
B27	HLA-B*15:09	1	1	0	South_African	5F_242X_243X_244X_417N_484K_501Y	32 Stockholm	2021_04	L5F,D80A,D215G,K417N,E484K,N501Y,A701V,242-244
B27	HLA-B*15:10	1	1	0	South_African	5F_242X_243X_244X_417N_484K_501Y	32 Stockholm	2021_04	L5F,D80A,D215G,K417N,E484K,N501Y,A701V,242-244
B27	HLA-B*15:18	8	1	7	South_African	5F_242X_243X_244X_417N_484K_501Y	32 Stockholm	2021_04	L5F,D80A,D215G,K417N,E484K,N501Y,A701V,242-244
B27	HLA-B*15:37	2	1	1	South_African	5F_242X_243X_244X_417N_484K_501Y	32 Stockholm	2021_04	L5F,D80A,D215G,K417N,E484K,N501Y,A701V,242-244
B27	HLA-B*15:47	16	3	13	South_African	5F_242X_243X_244X_417N_484K_501Y	32 Stockholm	2021_04	L5F,D80A,D215G,K417N,E484K,N501Y,A701V,242-244
B27	HLA-B*15:49	16	3	13	South_African	5F_242X_243X_244X_417N_484K_501Y	32 Stockholm	2021_04	L5F,D80A,D215G,K417N,E484K,N501Y,A701V,242-244
B27	HLA-B*15:51	5	1	4	Other	69X_70X_346S_452R	61 England	2021_04	S12F,R346S,L452R,Q677H,A899S,69-70
B27	HLA-B*15:52	8	2	6	South_African	5F_242X_243X_244X_417N_484K_501Y	32 Stockholm	2021_04	L5F,D80A,D215G,K417N,E484K,N501Y,A701V,242-244
B27	HLA-B*15:54	33	5	28	South_African	5F_242X_243X_244X_417N_484K_501Y	32 Stockholm	2021_04	L5F,D80A,D215G,K417N,E484K,N501Y,A701V,242-244
B27	HLA-B*15:61	30	4	26	South_African	5F_242X_243X_244X_417N_484K_501Y	32 Stockholm	2021_04	L5F,D80A,D215G,K417N,E484K,N501Y,A701V,242-244
B27	HLA-B*15:62	49	7	42	South_African	5F_242X_243X_244X_417N_484K_501Y	32 Stockholm	2021_04	L5F,D80A,D215G,K417N,E484K,N501Y,A701V,242-244
B27	HLA-B*15:69	38	5	33	South_African	5F_242X_243X_244X_417N_484K_501Y	32 Stockholm	2021_04	L5F,D80A,D215G,K417N,E484K,N501Y,A701V,242-244
B27	HLA-B*15:72	8	1	7	South_African	5F_242X_243X_244X_417N_484K_501Y	32 Stockholm	2021_04	L5F,D80A,D215G,K417N,E484K,N501Y,A701V,242-244
B27	HLA-B*15:74	53	7	46	South_African	5F_242X_243X_244X_417N_484K_501Y	32 Stockholm	2021_04	L5F,D80A,D215G,K417N,E484K,N501Y,A701V,242-244
B27	HLA-B*15:80	8	1	7	South_African	5F_242X_243X_244X_417N_484K_501Y	32 Stockholm	2021_04	L5F,D80A,D215G,K417N,E484K,N501Y,A701V,242-244
B27	HLA-B*15:90	2	1	1	South_African	5F_242X_243X_244X_417N_484K_501Y	32 Stockholm	2021_04	L5F,D80A,D215G,K417N,E484K,N501Y,A701V,242-244
B27	HLA-B*15:91	14	2	12	Other	449H_501Y	51 England	2021_04	Y144F,Y449H,N501Y,F565L,141-141
B27	HLA-B*15:93	9	2	7	South_African	5F_242X_243X_244X_417N_484K_501Y	32 Stockholm	2021_04	L5F,D80A,D215G,K417N,E484K,N501Y,A701V,242-244
B27	HLA-B*15:98	50	7	43	South_African	5F_242X_243X_244X_417N_484K_501Y	32 Stockholm	2021_04	L5F,D80A,D215G,K417N,E484K,N501Y,A701V,242-244
B27	HLA-B*15:99	0	0	0	NA	NA	NA	NA	NA
B27	HLA-B*27:02	29	4	25	Other	69X_70X_346S_452R	61 England	2021_04	S12F,R346S,L452R,Q677H,A899S,69-70
B27	HLA-B*27:03	18	2	16	South_African	5F_242X_243X_244X_417N_484K_501Y	32 Stockholm	2021_04	L5F,D80A,D215G,K417N,E484K,N501Y,A701V,242-244
B27	HLA-B*27:04	24	4	20	South_African	5F_242X_243X_244X_417N_484K_501Y	32 Stockholm	2021_04	L5F,D80A,D215G,K417N,E484K,N501Y,A701V,242-244
B27	HLA-B*27:05	26	4	22	South_African	5F_242X_243X_244X_417N_484K_501Y	32 Stockholm	2021_04	L5F,D80A,D215G,K417N,E484K,N501Y,A701V,242-244
B27	HLA-B*27:06	25	4	21	South_African	5F_242X_243X_244X_417N_484K_501Y	32 Stockholm	2021_04	L5F,D80A,D215G,K417N,E484K,N501Y,A701V,242-244
B27	HLA-B*27:07	25	4	21	South_African	5F_242X_243X_244X_417N_484K_501Y	32 Stockholm	2021_04	L5F,D80A,D215G,K417N,E484K,N501Y,A701V,242-244
B27	HLA-B*27:09	27	4	23	South_African	5F_242X_243X_244X_417N_484K_501Y	32 Stockholm	2021_04	L5F,D80A,D215G,K417N,E484K,N501Y,A701V,242-244
B27	HLA-B*27:10	11	2	9	South_African	5F_242X_243X_244X_417N_484K_501Y	32 Stockholm	2021_04	L5F,D80A,D215G,K417N,E484K,N501Y,A701V,242-244
B27	HLA-B*27:13	26	4	22	South_African	5F_242X_243X_244X_417N_484K_501Y	32 Stockholm	2021_04	L5F,D80A,D215G,K417N,E484K,N501Y,A701V,242-244
B27	HLA-B*27:15	27	4	23	South_African	5F_242X_243X_244X_417N_484K_501Y	32 Stockholm	2021_04	L5F,D80A,D215G,K417N,E484K,N501Y,A701V,242-244
B27	HLA-B*27:17	30	5	25	South_African	5F_242X_243X_244X_417N_484K_501Y	32 Stockholm	2021_04	L5F,D80A,D215G,K417N,E484K,N501Y,A701V,242-244
B27	HLA-B*27:25	11	2	9	South_African	5F_242X_243X_244X_417N_484K_501Y	32 Stockholm	2021_04	L5F,D80A,D215G,K417N,E484K,N501Y,A701V,242-244
B27	HLA-B*27:28	26	3	23	South_African	5F_242X_243X_244X_417N_484K_501Y	32 Stockholm	2021_04	L5F,D80A,D215G,K417N,E484K,N501Y,A701V,242-244
B27	HLA-B*38:01	8	1	7	South_African	5F_242X_243X_244X_417N_484K_501Y	32 Stockholm	2021_04	L5F,D80A,D215G,K417N,E484K,N501Y,A701V,242-244
B27	HLA-B*38:05	8	1	7	South_African	5F_242X_243X_244X_417N_484K_501Y	32 Stockholm	2021_04	L5F,D80A,D215G,K417N,E484K,N501Y,A701V,242-244
B27	HLA-B*38:09	8	1	7	South_African	5F_242X_243X_244X_417N_484K_501Y	32 Stockholm	2021_04	L5F,D80A,D215G,K417N,E484K,N501Y,A701V,242-244
B27	HLA-B*38:10	5	1	4	South_African	5F_242X_243X_244X_417N_484K_501Y	32 Stockholm	2021_04	L5F,D80A,D215G,K417N,E484K,N501Y,A701V,242-244
B27	HLA-B*38:11	8	1	7	South_African	5F_242X_243X_244X_417N_484K_501Y	32 Stockholm	2021_04	L5F,D80A,D215G,K417N,E484K,N501Y,A701V,242-244
B27	HLA-B*39:01	10	1	9	South_African	5F_242X_243X_244X_417N_484K_501Y	32 Stockholm	2021_04	L5F,D80A,D215G,K417N,E484K,N501Y,A701V,242-244
B27	HLA-B*39:02	14	3	11	Other	452Q_490L	93 Region Metropolitana de Santiago	2021_04	D253N,L452Q,F490L,T859N,246-246
B27	HLA-B*39:04	10	1	9	South_African	5F_242X_243X_244X_417N_484K_501Y	32 Stockholm	2021_04	L5F,D80A,D215G,K417N,E484K,N501Y,A701V,242-244
B27	HLA-B*39:07	14	2	12	South_African	5F_242X_243X_244X_417N_484K_501Y	32 Stockholm	2021_04	L5F,D80A,D215G,K417N,E484K,N501Y,A701V,242-244
B27	HLA-B*39:09	16	1	15	South_African	5F_242X_243X_244X_417N_484K_501Y	32 Stockholm	2021_04	L5F,D80A,D215G,K417N,E484K,N501Y,A701V,242-244
B27	HLA-B*39:14	20	3	17	South_African	5F_242X_243X_244X_417N_484K_501Y	32 Stockholm	2021_04	L5F,D80A,D215G,K417N,E484K,N501Y,A701V,242-244
B27	HLA-B*39:18	7	1	6	South_African	5F_242X_243X_244X_417N_484K_501Y	32 Stockholm	2021_04	L5F,D80A,D215G,K417N,E484K,N501Y,A701V,242-244
B27	HLA-B*39:23	14	3	11	Other	452Q_490L	93 Region Metropolitana de Santiago	2021_04	D253N,L452Q,F490L,T859N,246-246
B27	HLA-B*39:26	10	1	9	South_African	5F_242X_243X_244X_417N_484K_501Y	32 Stockholm	2021_04	L5F,D80A,D215G,K417N,E484K,N501Y,A701V,242-244
B27	HLA-B*39:27	8	1	7	South_African	5F_242X_243X_244X_417N_484K_501Y	32 Stockholm	2021_04	L5F,D80A,D215G,K417N,E484K,N501Y,A701V,242-244
B27	HLA-B*39:29	15	3	12	South_African	5F_242X_243X_244X_417N_484K_501Y	32 Stockholm	2021_04	L5F,D80A,D215G,K417N,E484K,N501Y,A701V,242-244
B27	HLA-B*39:30	7	1	6	South_African	5F_242X_243X_244X_417N_484K_501Y	32 Stockholm	2021_04	L5F,D80A,D215G,K417N,E484K,N501Y,A701V,242-244
B27	HLA-B*39:32	7	1	6	South_African	5F_242X_243X_244X_417N_484K_501Y	32 Stockholm	2021_04	L5F,D80A,D215G,K417N,E484K,N501Y,A701V,242-244
B27	HLA-B*40:12	6	2	4	Other	452Q_490L	93 Region Metropolitana de Santiago	2021_04	D253N,L452Q,F490L,T859N,246-246
B27	HLA-B*48:01	4	2	2	Other	452Q_490L	93 Region Metropolitana de Santiago	2021_04	D253N,L452Q,F490L,T859N,246-246
B27	HLA-B*48:02	23	3	20	South_African	5F_242X_243X_244X_417N_484K_501Y	32 Stockholm	2021_04	L5F,D80A,D215G,K417N,E484K,N501Y,A701V,242-244
B27	HLA-B*48:03	6	2	4	Other	452Q_490L	93 Region Metropolitana de Santiago	2021_04	D253N,L452Q,F490L,T859N,246-246
B27	HLA-B*48:04	4	2	2	Other	452Q_490L	93 Region Metropolitana de Santiago	2021_04	D253N,L452Q,F490L,T859N,246-246
B27	HLA-B*48:05	2	2	0	Other	452Q_490L	93 Region Metropolitana de Santiago	2021_04	D253N,L452Q,F490L,T859N,246-246
B27	HLA-B*48:09	4	2	2	Other	452Q_490L	93 Region Metropolitana de Santiago	2021_04	D253N,L452Q,F490L,T859N,246-246
B27	HLA-B*48:10	6	2	4	Other	452Q_490L	93 Region Metropolitana de Santiago	2021_04	D253N,L452Q,F490L,T859N,246-246
B27	HLA-B*48:11	4	2	2	Other	452Q_490L	93 Region Metropolitana de Santiago	2021_04	D253N,L452Q,F490L,T859N,246-246
B27	HLA-B*48:12	6	2	4	Other	452Q_490L	93 Region Metropolitana de Santiago	2021_04	D253N,L452Q,F490L,T859N,246-246
B27	HLA-B*48:13	6	2	4	Other	452Q_490L	93 Region Metropolitana de Santiago	2021_04	D253N,L452Q,F490L,T859N,246-246
B27	HLA-B*73:01	3	1	2	South_African	5F_242X_243X_244X_417N_484K_501Y	32 Stockholm	2021_04	L5F,D80A,D215G,K417N,E484K,N501Y,A701V,242-244
B44	HLA-B*15:53	23	3	20	Other	449H_501Y	51 England	2021_04	Y144F,Y449H,N501Y,F565L,141-141
B44	HLA-B*18:01	8	1	7	Other	69X_70X_501T	80 Hauts-de-France	2021_04	N501T,H655Y,69-70
B44	HLA-B*18:03	4	1	3	Other	367F_681R	99 Uganda	2021_02	F157L,V367F,Q613H,P681R
B44	HLA-B*18:05	8	1	7	Other	69X_70X_501T	80 Hauts-de-France	2021_04	N501T,H655Y,69-70
B44	HLA-B*18:06	4	1	3	Other	367F_681R	99 Uganda	2021_02	F157L,V367F,Q613H,P681R
B44	HLA-B*18:10	7	1	6	Other	69X_70X_501T	80 Hauts-de-France	2021_04	N501T,H655Y,69-70
B44	HLA-B*18:11	8	1	7	Other	69X_70X_501T	80 Hauts-de-France	2021_04	N501T,H655Y,69-70
B44	HLA-B*18:13	11	1	10	Other	69X_70X_501T	80 Hauts-de-France	2021_04	N501T,H655Y,69-70
B44	HLA-B*18:15	9	2	7	Other	69X_70X_346S_452R	61 England	2021_04	S12F,R346S,L452R,Q677H,A899S,69-70
B44	HLA-B*18:19	3	1	2	Other	367F_681R	99 Uganda	2021_02	F157L,V367F,Q613H,P681R
B44	HLA-B*18:20	8	1	7	Other	69X_70X_501T	80 Hauts-de-France	2021_04	N501T,H655Y,69-70
B44	HLA-B*37:01	8	1	7	Other	69X_70X_346S_452R	61 England	2021_04	S12F,R346S,L452R,Q677H,A899S,69-70
B44	HLA-B*37:04	9	1	8	Other	69X_70X_346S_452R	61 England	2021_04	S12F,R346S,L452R,Q677H,A899S,69-70
B44	HLA-B*40:01	16	2	14	Californian	452R_1263L	77 California	2021_03	S13I,W152C,L452R,D614G,P1263L
B44	HLA-B*40:02	16	1	15	Other	69X_70X_346S_452R	61 England	2021_04	S12F,R346S,L452R,Q677H,A899S,69-70
B44	HLA-B*40:05	8	1	7	Other	69X_70X_346S_452R	61 England	2021_04	S12F,R346S,L452R,Q677H,A899S,69-70
B44	HLA-B*40:06	9	1	8	Other	367F_681R	99 Uganda	2021_02	F157L,V367F,Q613H,P681R
B44	HLA-B*40:11	13	2	11	Californian	452R_1263L	77 California	2021_03	S13I,W152C,L452R,D614G,P1263L
B44	HLA-B*40:14	13	2	11	Californian	452R_1263L	77 California	2021_03	S13I,W152C,L452R,D614G,P1263L
B44	HLA-B*40:15	11	1	10	South_African	5F_242X_243X_244X_417N_484K_501Y	32 Stockholm	2021_04	L5F,D80A,D215G,K417N,E484K,N501Y,A701V,242-244
B44	HLA-B*40:16	11	1	10	South_African	5F_242X_243X_244X_417N_484K_501Y	32 Stockholm	2021_04	L5F,D80A,D215G,K417N,E484K,N501Y,A701V,242-244
B44	HLA-B*40:20	13	1	12	Other	69X_70X_501T	80 Hauts-de-France	2021_04	N501T,H655Y,69-70
B44	HLA-B*40:26	9	1	8	Other	69X_70X_346S_452R	61 England	2021_04	S12F,R346S,L452R,Q677H,A899S,69-70
B44	HLA-B*40:29	14	1	13	Other	69X_70X_346S_452R	61 England	2021_04	S12F,R346S,L452R,Q677H,A899S,69-70
B44	HLA-B*40:35	16	1	15	Other	69X_70X_346S_452R	61 England	2021_04	S12F,R346S,L452R,Q677H,A899S,69-70
B44	HLA-B*40:39	16	1	15	Other	69X_70X_346S_452R	61 England	2021_04	S12F,R346S,L452R,Q677H,A899S,69-70
B44	HLA-B*40:40	8	1	7	Other	452Q_490L	93 Region Metropolitana de Santiago	2021_04	D253N,L452Q,F490L,T859N,246-246
B44	HLA-B*40:49	9	1	8	Other	69X_70X_346S_452R	61 England	2021_04	S12F,R346S,L452R,Q677H,A899S,69-70
B44	HLA-B*40:50	7	1	6	Other	69X_70X_346S_452R	61 England	2021_04	S12F,R346S,L452R,Q677H,A899S,69-70
B44	HLA-B*40:53	9	1	8	Other	367F_681R	99 Uganda	2021_02	F157L,V367F,Q613H,P681R
B44	HLA-B*40:54	16	2	14	Californian	452R_1263L	77 California	2021_03	S13I,W152C,L452R,D614G,P1263L
B44	HLA-B*40:55	16	2	14	Californian	452R_1263L	77 California	2021_03	S13I,W152C,L452R,D614G,P1263L
B44	HLA-B*40:56	16	1	15	Other	69X_70X_346S_452R	61 England	2021_04	S12F,R346S,L452R,Q677H,A899S,69-70
B44	HLA-B*40:57	16	1	15	Other	69X_70X_346S_452R	61 England	2021_04	S12F,R346S,L452R,Q677H,A899S,69-70
B44	HLA-B*41:02	14	1	13	Other	69X_70X_346S_452R	61 England	2021_04	S12F,R346S,L452R,Q677H,A899S,69-70
B44	HLA-B*41:03	12	1	11	Other	69X_70X_346S_452R	61 England	2021_04	S12F,R346S,L452R,Q677H,A899S,69-70
B44	HLA-B*44:02	14	1	13	Other	69X_70X_501T	80 Hauts-de-France	2021_04	N501T,H655Y,69-70
B44	HLA-B*44:03	16	1	15	Other	69X_70X_501T	80 Hauts-de-France	2021_04	N501T,H655Y,69-70
B44	HLA-B*44:04	14	1	13	Other	69X_70X_501T	80 Hauts-de-France	2021_04	N501T,H655Y,69-70
B44	HLA-B*44:07	16	1	15	Other	69X_70X_501T	80 Hauts-de-France	2021_04	N501T,H655Y,69-70
B44	HLA-B*44:13	16	1	15	Other	69X_70X_501T	80 Hauts-de-France	2021_04	N501T,H655Y,69-70
B44	HLA-B*44:16	18	1	17	Other	69X_70X_501T	80 Hauts-de-France	2021_04	N501T,H655Y,69-70
B44	HLA-B*44:21	12	1	11	Other	69X_70X_501T	80 Hauts-de-France	2021_04	N501T,H655Y,69-70
B44	HLA-B*44:22	14	1	13	Other	69X_70X_501T	80 Hauts-de-France	2021_04	N501T,H655Y,69-70
B44	HLA-B*44:24	14	1	13	Other	69X_70X_501T	80 Hauts-de-France	2021_04	N501T,H655Y,69-70
B44	HLA-B*44:26	16	1	15	Other	69X_70X_501T	80 Hauts-de-France	2021_04	N501T,H655Y,69-70
B44	HLA-B*44:27	14	1	13	Other	69X_70X_501T	80 Hauts-de-France	2021_04	N501T,H655Y,69-70
B44	HLA-B*44:28	14	1	13	Other	69X_70X_501T	80 Hauts-de-France	2021_04	N501T,H655Y,69-70
B44	HLA-B*44:29	21	1	20	Other	69X_70X_501T	80 Hauts-de-France	2021_04	N501T,H655Y,69-70
B44	HLA-B*44:30	16	1	15	Other	69X_70X_501T	80 Hauts-de-France	2021_04	N501T,H655Y,69-70
B44	HLA-B*44:32	15	1	14	Other	69X_70X_501T	80 Hauts-de-France	2021_04	N501T,H655Y,69-70
B44	HLA-B*44:33	14	1	13	Other	69X_70X_501T	80 Hauts-de-France	2021_04	N501T,H655Y,69-70
B44	HLA-B*44:35	17	1	16	Other	69X_70X_501T	80 Hauts-de-France	2021_04	N501T,H655Y,69-70
B44	HLA-B*44:36	16	1	15	Other	69X_70X_501T	80 Hauts-de-France	2021_04	N501T,H655Y,69-70
B44	HLA-B*44:37	13	1	12	Other	69X_70X_501T	80 Hauts-de-France	2021_04	N501T,H655Y,69-70
B44	HLA-B*44:38	16	1	15	Other	69X_70X_501T	80 Hauts-de-France	2021_04	N501T,H655Y,69-70
B44	HLA-B*45:01	16	2	14	Other	367F_681R	99 Uganda	2021_02	F157L,V367F,Q613H,P681R
B44	HLA-B*45:03	16	2	14	Other	367F_681R	99 Uganda	2021_02	F157L,V367F,Q613H,P681R
B44	HLA-B*45:04	17	2	15	Other	367F_681R	99 Uganda	2021_02	F157L,V367F,Q613H,P681R
B44	HLA-B*45:05	20	2	18	Other	367F_681R	99 Uganda	2021_02	F157L,V367F,Q613H,P681R
B44	HLA-B*45:07	16	2	14	Other	367F_681R	99 Uganda	2021_02	F157L,V367F,Q613H,P681R
B44	HLA-B*49:04	7	1	6	Other	69X_70X_346S_452R	61 England	2021_04	S12F,R346S,L452R,Q677H,A899S,69-70
B44	HLA-B*50:01	14	2	12	Other	367F_681R	99 Uganda	2021_02	F157L,V367F,Q613H,P681R
B44	HLA-B*50:02	10	1	9	Other	367F_681R	99 Uganda	2021_02	F157L,V367F,Q613H,P681R
B44	HLA-B*50:04	14	2	12	Other	367F_681R	99 Uganda	2021_02	F157L,V367F,Q613H,P681R
B58	HLA-B*15:16	45	3	42	South_African	242X_243X_244X_417N_484K_501Y_879S	135 Tyrol	2021_03	D80A,D215G,K417N,E484K,N501Y,A701V,A879S,242-244
B58	HLA-B*15:17	53	4	49	South_African	242X_243X_244X_417N_484K_501Y_879S	135 Tyrol	2021_03	D80A,D215G,K417N,E484K,N501Y,A701V,A879S,242-244
B58	HLA-B*15:67	45	3	42	South_African	242X_243X_244X_417N_484K_501Y_879S	135 Tyrol	2021_03	D80A,D215G,K417N,E484K,N501Y,A701V,A879S,242-244
B58	HLA-B*15:95	43	3	40	South_African	242X_243X_244X_417N_484K_501Y_879S	135 Tyrol	2021_03	D80A,D215G,K417N,E484K,N501Y,A701V,A879S,242-244
B58	HLA-B*57:01	13	2	11	British	70X_144X_501Y	95 Germany	2021_04	N501Y,A570D,P681H,T716I,70-70,144-144
B58	HLA-B*57:02	12	2	10	British	70X_144X_501Y	95 Germany	2021_04	N501Y,A570D,P681H,T716I,70-70,144-144
B58	HLA-B*57:03	20	2	18	Other	69X_70X_346S_452R	61 England	2021_04	S12F,R346S,L452R,Q677H,A899S,69-70
B58	HLA-B*57:07	20	2	18	Other	69X_70X_346S_452R	61 England	2021_04	S12F,R346S,L452R,Q677H,A899S,69-70
B58	HLA-B*57:07	20	2	18	Other	69X_70X_346S_452R	61 England	2021_04	S12F,R346S,L452R,Q677H,A899S,69-70
B58	HLA-B*57:08	13	2	11	British	70X_144X_501Y	95 Germany	2021_04	N501Y,A570D,P681H,T716I,70-70,144-144
B58	HLA-B*57:09	11	2	9	British	70X_144X_501Y	95 Germany	2021_04	N501Y,A570D,P681H,T716I,70-70,144-144
B58	HLA-B*58:01	18	2	16	Other	69X_70X_346S_452R	61 England	2021_04	S12F,R346S,L452R,Q677H,A899S,69-70
B58	HLA-B*58:02	2	0	2	South_African	5F_242X_243X_244X_417N_484K_501Y	32 Stockholm	2021_04	L5F,D80A,D215G,K417N,E484K,N501Y,A701V,242-244
B58	HLA-B*58:04	22	3	19	Other	69X_70X_346S_452R	61 England	2021_04	S12F,R346S,L452R,Q677H,A899S,69-70
B58	HLA-B*58:06	3	0	3	South_African	5F_242X_243X_244X_417N_484K_501Y	32 Stockholm	2021_04	L5F,D80A,D215G,K417N,E484K,N501Y,A701V,242-244
B58	HLA-B*58:08	28	4	24	British	70X_144X_501Y	95 Germany	2021_04	N501Y,A570D,P681H,T716I,70-70,144-144
B58	HLA-B*58:09	30	3	27	Other	69X_70X_346S_452R	61 England	2021_04	S12F,R346S,L452R,Q677H,A899S,69-70
B58	HLA-B*58:11	18	2	16	Other	69X_70X_346S_452R	61 England	2021_04	S12F,R346S,L452R,Q677H,A899S,69-70
B62	HLA-B*15:01	23	5	18	South_African	5F_242X_243X_244X_417N_484K_501Y	32 Stockholm	2021_04	L5F,D80A,D215G,K417N,E484K,N501Y,A701V,242-244
B62	HLA-B*15:02	14	4	10	South_African	5F_242X_243X_244X_417N_484K_501Y	32 Stockholm	2021_04	L5F,D80A,D215G,K417N,E484K,N501Y,A701V,242-244
B62	HLA-B*15:05	12	3	9	South_African	5F_242X_243X_244X_417N_484K_501Y	32 Stockholm	2021_04	L5F,D80A,D215G,K417N,E484K,N501Y,A701V,242-244
B62	HLA-B*15:12	7	1	6	South_African	5F_242X_243X_244X_417N_484K_501Y	32 Stockholm	2021_04	L5F,D80A,D215G,K417N,E484K,N501Y,A701V,242-244
B62	HLA-B*15:13	1	0	1	South_African	5F_242X_243X_244X_417N_484K_501Y	32 Stockholm	2021_04	L5F,D80A,D215G,K417N,E484K,N501Y,A701V,242-244
B62	HLA-B*15:14	11	2	9	South_African	5F_242X_243X_244X_417N_484K_501Y	32 Stockholm	2021_04	L5F,D80A,D215G,K417N,E484K,N501Y,A701V,242-244
B62	HLA-B*15:15	16	5	11	South_African	5F_242X_243X_244X_417N_484K_501Y	32 Stockholm	2021_04	L5F,D80A,D215G,K417N,E484K,N501Y,A701V,242-244
B62	HLA-B*15:19	7	1	6	South_African	5F_242X_243X_244X_417N_484K_501Y	32 Stockholm	2021_04	L5F,D80A,D215G,K417N,E484K,N501Y,A701V,242-244
B62	HLA-B*15:20	13	4	9	South_African	5F_242X_243X_244X_417N_484K_501Y	32 Stockholm	2021_04	L5F,D80A,D215G,K417N,E484K,N501Y,A701V,242-244
B62	HLA-B*15:25	25	6	19	South_African	5F_242X_243X_244X_417N_484K_501Y	32 Stockholm	2021_04	L5F,D80A,D215G,K417N,E484K,N501Y,A701V,242-244
B62	HLA-B*15:28	23	5	18	South_African	5F_242X_243X_244X_417N_484K_501Y	32 Stockholm	2021_04	L5F,D80A,D215G,K417N,E484K,N501Y,A701V,242-244
B62	HLA-B*15:30	0	0	0	NA	NA	NA	NA	NA
B62	HLA-B*15:31	6	1	5	Other	69X_70X_346S_452R	61 England	2021_04	S12F,R346S,L452R,Q677H,A899S,69-70
B62	HLA-B*15:33	23	5	18	South_African	5F_242X_243X_244X_417N_484K_501Y	32 Stockholm	2021_04	L5F,D80A,D215G,K417N,E484K,N501Y,A701V,242-244
B62	HLA-B*15:34	23	5	18	South_African	5F_242X_243X_244X_417N_484K_501Y	32 Stockholm	2021_04	L5F,D80A,D215G,K417N,E484K,N501Y,A701V,242-244
B62	HLA-B*15:38	27	6	21	South_African	5F_242X_243X_244X_417N_484K_501Y	32 Stockholm	2021_04	L5F,D80A,D215G,K417N,E484K,N501Y,A701V,242-244
B62	HLA-B*15:39	27	6	21	South_African	5F_242X_243X_244X_417N_484K_501Y	32 Stockholm	2021_04	L5F,D80A,D215G,K417N,E484K,N501Y,A701V,242-244
B62	HLA-B*15:40	5	1	4	Other	69X_70X_346S_452R	61 England	2021_04	S12F,R346S,L452R,Q677H,A899S,69-70
B62	HLA-B*15:48	0	0	0	NA	NA	NA	NA	NA
B62	HLA-B*15:50	17	5	12	South_African	5F_242X_243X_244X_417N_484K_501Y	32 Stockholm	2021_04	L5F,D80A,D215G,K417N,E484K,N501Y,A701V,242-244
B62	HLA-B*15:60	23	5	18	South_African	5F_242X_243X_244X_417N_484K_501Y	32 Stockholm	2021_04	L5F,D80A,D215G,K417N,E484K,N501Y,A701V,242-244
B62	HLA-B*15:63	0	0	0	NA	NA	NA	NA	NA
B62	HLA-B*15:65	20	5	15	South_African	5F_242X_243X_244X_417N_484K_501Y	32 Stockholm	2021_04	L5F,D80A,D215G,K417N,E484K,N501Y,A701V,242-244
B62	HLA-B*15:70	8	2	6	South_African	5F_242X_243X_244X_417N_484K_501Y	32 Stockholm	2021_04	L5F,D80A,D215G,K417N,E484K,N501Y,A701V,242-244
B62	HLA-B*15:75	21	5	16	South_African	5F_242X_243X_244X_417N_484K_501Y	32 Stockholm	2021_04	L5F,D80A,D215G,K417N,E484K,N501Y,A701V,242-244
B62	HLA-B*15:78	23	5	18	South_African	5F_242X_243X_244X_417N_484K_501Y	32 Stockholm	2021_04	L5F,D80A,D215G,K417N,E484K,N501Y,A701V,242-244
B62	HLA-B*15:81	23	5	18	South_African	5F_242X_243X_244X_417N_484K_501Y	32 Stockholm	2021_04	L5F,D80A,D215G,K417N,E484K,N501Y,A701V,242-244
B62	HLA-B*15:82	23	5	18	South_African	5F_242X_243X_244X_417N_484K_501Y	32 Stockholm	2021_04	L5F,D80A,D215G,K417N,E484K,N501Y,A701V,242-244
B62	HLA-B*15:83	0	0	0	NA	NA	NA	NA	NA
B62	HLA-B*15:85	23	5	18	South_African	5F_242X_243X_244X_417N_484K_501Y	32 Stockholm	2021_04	L5F,D80A,D215G,K417N,E484K,N501Y,A701V,242-244
B62	HLA-B*15:88	10	3	7	South_African	5F_242X_243X_244X_417N_484K_501Y	32 Stockholm	2021_04	L5F,D80A,D215G,K417N,E484K,N501Y,A701V,242-244
B62	HLA-B*15:92	23	5	18	South_African	5F_242X_243X_244X_417N_484K_501Y	32 Stockholm	2021_04	L5F,D80A,D215G,K417N,E484K,N501Y,A701V,242-244
B62	HLA-B*15:96	23	5	18	South_African	5F_242X_243X_244X_417N_484K_501Y	32 Stockholm	2021_04	L5F,D80A,D215G,K417N,E484K,N501Y,A701V,242-244
B62	HLA-B*15:97	23	5	18	South_African	5F_242X_243X_244X_417N_484K_501Y	32 Stockholm	2021_04	L5F,D80A,D215G,K417N,E484K,N501Y,A701V,242-244
B62	HLA-B*35:28	18	4	14	South_African	5F_242X_243X_244X_417N_484K_501Y	32 Stockholm	2021_04	L5F,D80A,D215G,K417N,E484K,N501Y,A701V,242-244
B62	HLA-B*40:21	0	0	0	NA	NA	NA	NA	NA
B62	HLA-B*46:01	0	0	0	NA	NA	NA	NA	NA
B62	HLA-B*46:03	0	0	0	NA	NA	NA	NA	NA
B62	HLA-B*46:04	0	0	0	NA	NA	NA	NA	NA
B62	HLA-B*46:05	0	0	0	NA	NA	NA	NA	NA
B62	HLA-B*52:01	3	1	2	Californian	452R_503I	51 Minnesota	2021_04	S13I,W152C,L452R,V503I,D614G
B62	HLA-B*52:02	1	1	0	British	70X_144X_501Y	95 Germany	2021_04	N501Y,A570D,P681H,T716I,70-70,144-144
B62	HLA-B*52:03	2	1	1	British	70X_144X_501Y	95 Germany	2021_04	N501Y,A570D,P681H,T716I,70-70,144-144
B62	HLA-B*52:04	3	1	2	Californian	452R_503I	51 Minnesota	2021_04	S13I,W152C,L452R,V503I,D614G
B62	HLA-B*52:05	3	1	2	Californian	452R_503I	51 Minnesota	2021_04	S13I,W152C,L452R,V503I,D614G
B62	HLA-B*52:07	3	1	2	Californian	452R_503I	51 Minnesota	2021_04	S13I,W152C,L452R,V503I,D614G
B62	HLA-B*52:08	2	1	1	British	70X_144X_501Y	95 Germany	2021_04	N501Y,A570D,P681H,T716I,70-70,144-144
B62	HLA-B*78:05	0	0	0	NA	NA	NA	NA	NA
